# Supplementary material for: Antibiotic prescribing practices in secondary and tertiary hospitals in Shaanxi province, western China, 2013-2015
Source: PLoS One. 2018 Dec 12;13(12):e0207229. doi: 10.1371/journal.pone.0207229 (PMC6291232; doi:10.1371/journal.pone.0207229)
Supplement: S1 File — General characteristics of hospitals. (ZIP) [file pone.0207229.s001.zip]

Archive with 2 entries (1 files):
- S1 File. Hospital characteristics/
- S1 File. Hospital characteristics/General characteristics of hospitals.xlsx
