# Supplementary material for: Antibiotic prescribing practices in secondary and tertiary hospitals in Shaanxi province, western China, 2013-2015
Source: PLoS One. 2018 Dec 12;13(12):e0207229. doi: 10.1371/journal.pone.0207229 (PMC6291232; doi:10.1371/journal.pone.0207229)
Supplement: S1 File — General characteristics of hospitals. (ZIP) [file pone.0207229.s001.zip › S1 File. Hospital characteristics/General characteristics of hospitals.xlsx]

## Sheet: Public Tertiary Hospital
hospitals	years	Total number of patients per year	Inpatients per year	Prescribers	Nursing staff	Pharmacy staff	Total income	Drug income
A	2013	602776	32578	486	690	61	593979	223025
	2014	644344	32670	527	706	65	624840	241456
	2015	665332	31093	557	739	66	673547	248812

## Sheet: Private Tertiary Hospitals
hospitals	years	Total number of patients per year	Inpatients per year	Prescribers	Nursing staff	Pharmacy staff	Total income	Drug income
B	2013	600264	28349	316	500	22	443709	116145
	2014	657656	32949	337	558	23	523542	128626
	2015	649316	31562	353	557	27	520552	137936

## Sheet: Public Secondary Hospital
hospitals	years	Total number of patients per year	Inpatients per year	Prescribers	Nursing staff	Pharmacy staff	Total income	Drug income
a	2013	132979	10405	91	131	18	71448	29992
	2014	155292	11589	86	142	18	82253	32967
	2015	164240	12450	107	189	15	88050	36846
b	2013	35457	1726	43	59	8	23990	4725
	2014	36151	1918	43	59	8	26919	5062
	2015	36130	2123	44	52	8	35363	9930
c	2013	136720	6091	58	102	12	44868	18210
	2014	150969	7254	57	131	17	57518	23871
	2015	153653	8062	64	138	19	61714	24455
d	2013	125066	648	32	33	9	12574	7906
	2014	82516	655	31	31	10	12256	7988
	2015	78626	671	30	33	10	12574	7906
e	2013	111916	6706	104	184	22	64741	17479
	2014	109411	6842	102	195	24	64369	18906
	2015	92783	6159	144	194	20	67781	18831
f	2013	57376	4152	51	116	15	32016	9669
	2014	58752	3719	49	94	15	31107	10244
	2015	54201	3555	54	94	15	41801	10011
g	2013	140548	918	41	44	12	33523	7156
	2014	63395	730	41	44	12	23466	4265
	2015	89087	718	35	43	10	20934	4533

## Sheet: Private Secondary Hospital
hospitals	years	Total number of patients per year	Inpatients per year	Prescribers	Nursing staff	Pharmacy staff	Total income	Drug income
1	2013	366106	31596	240	407	27	254252	72328
	2014	407362	34737	257	437	29	295444	93309
	2015	397391	32718	285	483	29	309737	103937
2	2013	127579	10118	85	137	10	94585	26729
	2014	161429	13141	116	190	10	128686	38249
	2015	235967	17951	142	254	10	194189	37608
3	2013	137201	9929	104	132	13	62441	19402
	2014	150089	11041	103	132	14	72878	24076
	2015	158614	12339	112	138	14	81081	24173
4	2013	71883	1499	33	42	6	18592	4474
	2014	55410	1141	32	41	6	13406	4131
	2015	37762	878	45	78	7	9034	5405
5	2013	58804	4214	28	48	9	24139	8080
	2014	64252	5344	28	47	9	34278	11593
	2015	70138	6692	34	58	9	42237	13774
6	2013	162421	7830	70	161	9	73732	19427
	2014	115883	9567	75	161	9	84181	25256
	2015	112328	10934	88	157	15	99361	29601
7	2013	105934	11984	86	115	13	55329	18623
	2014	119841	12141	90	128	12	61021	21068
	2015	119024	12159	97	141	12	71852	26127
