# Supplementary material for: Antibiotic prescribing practices in secondary and tertiary hospitals in Shaanxi province, western China, 2013-2015
Source: PLoS One. 2018 Dec 12;13(12):e0207229. doi: 10.1371/journal.pone.0207229 (PMC6291232; doi:10.1371/journal.pone.0207229)
Supplement: S2 File — The antibacterial drug sales in different level of hospitals. (ZIP) [file pone.0207229.s002.zip]

Archive with 21 entries (16 files):
- S2 File. Antibacterial drug sales/
- S2 File. Antibacterial drug sales/Private Secondary Hospital/
- S2 File. Antibacterial drug sales/Private Secondary Hospital/1.xlsx
- S2 File. Antibacterial drug sales/Private Secondary Hospital/2.xlsx
- S2 File. Antibacterial drug sales/Private Secondary Hospital/3.xlsx
- S2 File. Antibacterial drug sales/Private Secondary Hospital/4.xlsx
- S2 File. Antibacterial drug sales/Private Secondary Hospital/5.xlsx
- S2 File. Antibacterial drug sales/Private Secondary Hospital/6.xlsx
- S2 File. Antibacterial drug sales/Private Secondary Hospital/7.xlsx
- S2 File. Antibacterial drug sales/Private Tertiary Hospitals/
- S2 File. Antibacterial drug sales/Private Tertiary Hospitals/B.xlsx
- S2 File. Antibacterial drug sales/Public Secondary Hospital/
- S2 File. Antibacterial drug sales/Public Secondary Hospital/a.xlsx
- S2 File. Antibacterial drug sales/Public Secondary Hospital/b.xlsx
- S2 File. Antibacterial drug sales/Public Secondary Hospital/c.xlsx
- S2 File. Antibacterial drug sales/Public Secondary Hospital/d.xlsx
- S2 File. Antibacterial drug sales/Public Secondary Hospital/e.xlsx
- S2 File. Antibacterial drug sales/Public Secondary Hospital/f.xlsx
- S2 File. Antibacterial drug sales/Public Secondary Hospital/g.xlsx
- S2 File. Antibacterial drug sales/Public Tertiary Hospital/
- S2 File. Antibacterial drug sales/Public Tertiary Hospital/A.xlsx
