# Supplementary material for: Antibiotic prescribing practices in secondary and tertiary hospitals in Shaanxi province, western China, 2013-2015
Source: PLoS One. 2018 Dec 12;13(12):e0207229. doi: 10.1371/journal.pone.0207229 (PMC6291232; doi:10.1371/journal.pone.0207229)
Supplement: S2 File — The antibacterial drug sales in different level of hospitals. (ZIP) [file pone.0207229.s002.zip › S2 File. Antibacterial drug sales/Private Secondary Hospital/1.xlsx]

## Sheet: Antibiotic Sales, g
classification
	201301	201302	201303	201304	201401	201402	201503	201404	201501	201502	201503	201504
Broad-spectrum penicillin	5760.75	8025.25	1749	7380	5044.5	7845.75	22219	18141.2	16783.5	20375.2	22219	24197.2
Penicillin which is unstable to penicillinase	636.48	198.48	469.92	839.04	809.28	673.92	557.28	837.6	537.6	746.88	557.28	9042.21
Penicillin compound preparation (β-lactamase inhibitor)	21441.8	29515.5	8577	34241.2	33514.5	34613.2	33128.2	40215	33978	35471.2	33128.2	22613.2
First generation cephalosporins	36875	32678	35603	35273	30563	26947	25042	29468	19850	22593	25042	25107
Second generation cephalosporins	20927.5	19818.2	9279.5	24448	18628.5	21911.5	17933	23141.8	19152.2	20621	17933	16769.5
Third (four) generation cephalosporins	12077	8107	9344	8911	11739	6592	6941	11324	10294	7154	6941	6133
Cephalosporin compound preparation	13314	14424	17322	8848.5	20890.5	21411	23826	16717.5	19267.5	17494.5	23826	23872.5
Other β-lacta	17765.5	21586	19906	16536	14857.5	16740	13974.5	12098.5	8735.5	14014.5	13974.5	12927
Carbapenem	298	321	459	198	427	369	500	139.5	396	568	500	746
Macrolides	7324.95	3300	315.2	3333.3	2713.5	2570.5	6789.6	1967.42	2086.68	4802.85	6789.6	8629.22
Linkamide	44975.4	5290	1630.8	2345.2	2430	2131.2	1731.6	2124.8	2104.4		1731.6	1515.6
Aminoglycosides	83.92	6256.34	174.08	354.84	464.04	555.24	119.72	668.6	258.24	149.04	119.72	130.56
Quinolones	3841.9		2995.6	9338.18	10656.7	8552.2	9657.6	11227.5	10755	10473.7	9657.6	8533.6
Sulfonamide	44.3904	205056	74400	12720	129120	60000	1276.8	91872	154752	155520	1276.8	115200
Glycopeptide	101.5	173	85	66	210	173.5	130	135	235.5	195	130	206
Imidazole derivative	8201	281025	154666	8911.6	390021	607640	236826	396458	281312	310690	236826	173882
Antifungal	43776.2	48442.3	44.65	443	15901.5	10592.5	1675.9	768.9	607.1	1094.8	1675.9	170.575
Tetracycline										1.25
other antibiotic	134160	3992	3196	1852	1048	364

## Sheet: Antibiotic Sales Amount, Yuan
classification
	201301	201302	201303	201304	201401	201402	201503	201404	201501	201502	201503	201504
Broad-spectrum penicillin	9745.2	13668.6	2565.2	10824	8768	14529.8	202548	223027	188566	211186	202548	209396
Penicillin which is unstable to penicillinase	537.68	413.5	244.75	437	421.5	351	290.25	436.25	280	389	290.25	128156
Penicillin compound preparation (β-lactamase inhibitor)	0	0	101118	353902	335164	349153	358782	405957	342248	370922	358782	208470
First generation cephalosporins	51084.3	325626	42723.6	42327.6	36675.6	32336.4	38815.1	35361.6	25986.2	35019.2	38815.1	48179.2
Second generation cephalosporins	476246	39213.6	461675	789843	546994	768783	473354	695133	476393	646297	473354	411357
Third (four) generation cephalosporins	137241	511000	130136	122166	131031	52600.7	92740.2	130113	169296	113197	92740.2	59777.8
Cephalosporin compound preparation	198034	103417	154096	161387	340044	250665	347096	276986	306874	293313	347096	298328
Other β-lacta	870327		873405	617183	613287	672046	538810	508206	374596	585499	538810	487371
Carbapenem	54146		83400.3	35976.6	77585.9	67047.3	90850	50694.3	71953.2	103206	90850	135548
Macrolides	71874.4	58325.7	2561.3	25297.9	20600.4	19053	63892	125057	20340.8	106062	63892	92526.6
Linkamide	112438	35682.3	66862.8	96153.2	99630	87379.2	70995.6	87116.8	86280.4	0	70995.6	62139.6
Aminoglycosides	305.94	86756	395.52	724.98	952.7	1153.58	361.7	1362.34	633.53	459.52	361.7	344.79
Quinolones	344157	301294	187900	338112	372240	293554	298326	352972	325873	311850	298326	258495
Sulfonamide	92.48	290.46	105.4	180.2	182.92	85	268.66	196.31	325.62	327.24	268.66	242.4
Glycopeptide	29206.4	49754.8	24446	18981.6	60396	49898.6	37388	38826	67729.8	56082	37388	59245.6
Imidazole derivative	238415	227292	125858	192525	166794	188665	158226	172290	112660	140346	158226	128487
Antifungal	27716.5	36475.9	2226.4	19325	25427.4	34232.9	49405	30507	23879	58010.6	49405	65815.8
Tetracycline										24700
other antibiotic	33540	19461	15580.5	9028.5	5109	1774.5	0	0	0	0	0	0

## Sheet: 201404
表2：
抗菌药物目录及使用情况
抗菌药物		剂型	规格	单量	单价	销售量	总量	销售金额	总销售金额
分类	名称
广谱青霉素	阿莫西林干混悬剂	干混悬剂	0.125gx10	1.25	7.4	401	8007	2967.4	223027
	阿莫西林分散片	片剂	0.25g×12s	3	4.4	12		52.8
	阿莫西林分散片	片剂	0.25g×24s	6	8.5	2002		17017
	注射液磺苄西林钠	粉针剂	1g(100单位)	1	36.3	5592		202990
对青霉素酶不稳定的青霉素类	青霉素钠粉针	粉针剂	800wu	0.48	0.25	1745	1745	436.25	436.25
青霉素类复方制剂（β-内酰胺酶抑制剂）	哌拉西林他唑巴坦	粉针剂	4.5g	4.5	164.9	72	22817	11872.8	405957
	阿莫西林钠舒巴坦钠	粉针剂	1.5g	1.5	17.8	15047		267837
	阿莫西林克拉维酸钾片	片剂	0.375gx6s	2.25	16.4	7698		126247
第一代头孢菌素类	头孢唑林钠粉针	粉针剂	1g	1	1.2	29468	29468	35361.6	35361.6
第二代头孢菌素类	头孢克洛干混悬剂	干混悬剂	0.125gx6袋	0.75	23.9	791	26194	18904.9	695133
	头孢克洛片	片剂	0.25gx12s	3	18.26	3938		71907.9
	头孢呋辛钠粉针	粉针剂	0.75g	0.75	1.75	8		14
	头孢呋辛钠粉针	粉针剂	0.5g	0.5	6	1306		7836
	盐酸头孢替安粉针	粉针剂	0.5g	0.5	29.6	20151		596470
第三（四）代头孢菌素类	头孢曲松钠(罗氏芬)粉针	粉针剂	1克	1	65.7	717	11324	47106.9	130113
	头孢曲松钠粉针	粉针剂	1g	1	1	4802		4802
	头孢他定(复达欣)粉针	粉针剂	1g	1	55.3	503		27815.9
	头孢他啶粉针	粉针剂	1g	1	12.1	3576		43269.6
	头孢他啶粉针	粉针剂	1g	1	6.7	244		1634.8
	头孢哌酮钠粉针	粉针剂	1g	1	3.7	1482		5483.4
头孢类复方制剂	头孢派酮舒巴坦(舒普深)粉针	粉针剂	1.5g	1.5	79.7	2879	7012	229456	276986
	头孢哌酮钠舒巴坦钠粉针	粉针剂	3g(2:1)	3	11.5	4133		47529.5
其他β内酰胺类	头孢美唑钠粉针	粉针剂	0.5g	0.5	25.3	17553	20875	444091	508206
	头孢西丁钠粉针	粉针剂	1g	1	19.3	3322		64114.6
碳青霉烯类	亚胺培南/西司他丁粉针	粉针剂	:0.5g	0.5	181.7	279	279	50694.3	50694.3
大环内酯类	克拉霉素分散片	片剂	0.25gx6s	1.5	12.8	908	2540	116224	125057
	克拉霉素颗粒	颗粒剂	0.25g×6袋	1.5	13.8	27		372.6
	罗红霉素片	片剂	75mgx12s	0.9	3.1	277		858.7.
	琥乙红霉素片	片剂	0.125g×20	2.5	9.8	63		617.4
	阿奇霉素磷酸二氢钠	冻干粉	0.125g	0.125	6.2	1265		7843
林可霉素	克林霉素磷酸酯粉针	粉针剂	0.4g	0.4	16.4	5312	5312	87116.8	87116.8
氨基糖苷类	妥布霉素注射液	针剂	2ml:8wu	0.08	0.52	250	3493	130	1362.34
	硫酸阿米卡星注射液	针剂	2ml:0.2g	0.2	0.38	3243		1232.34
喹诺酮类	环丙沙星注射液	注射剂	0.2g:100ml	0.2	2.7	418	30219	1128.6	352972
	诺氟沙星胶囊	胶囊剂	0.1g[10s]	1	0.058	860		49.88
	乳酸左氧氟沙星分散片	片剂	0.1gx24s	2.4	15.3	3173		48546.9
	盐酸左氧氟沙星注射液	针剂	0.1g:2ml	0.1	12.1	24849		300673
	左氧氟沙星注射液	注射剂	0.2g:100ml	0.2	2.8	919		2573.2
磺胺类	复方磺胺甲恶唑片	片剂	0.48g[100]	48	0.101	1914	1914	196.31	196.31
糖肽类	注射用盐酸万古霉素	粉针剂	0.5g	0.5	143.8	270	270	38826	38826
咪唑衍生物	奥硝唑氯化钠注射液	注射剂	0.5g:100ml	0.5	24.6	6786	28868	166936	172290
	甲硝唑片	片剂	0.2g[100s]	20	0.025	19714		493.25
	甲硝唑片	片剂	0.2g[100s]	20	0.0252	51		1.28
	甲硝唑注射液[塑]	注射剂	250ml:0.5g	0.5	2.1	2317		4859.4
抗真菌药	氟康唑片	片剂	50mgx3s	0.15	5.4	277	1337	1495.8	30507
	氟康唑注射液	注射剂	100ml:0.2g	0.2	12.2	12		146.4
	氟康唑注射液	注射剂	100ml:0.2g	0.2	6.8	111		754.8
	盐酸特比萘芬片	片剂	0.125gx6片	0.75	30	937		28110
