# Supplementary material for: Antibiotic prescribing practices in secondary and tertiary hospitals in Shaanxi province, western China, 2013-2015
Source: PLoS One. 2018 Dec 12;13(12):e0207229. doi: 10.1371/journal.pone.0207229 (PMC6291232; doi:10.1371/journal.pone.0207229)
Supplement: S2 File — The antibacterial drug sales in different level of hospitals. (ZIP) [file pone.0207229.s002.zip › S2 File. Antibacterial drug sales/Private Secondary Hospital/2.xlsx]

## Sheet: Antibiotic Sales, g
classification
	201301	201302	201303	201304	201401	201402	201403	201404	201501	201502	201503	201504
Tetracycline	92	102	71	74	2	28
Broad-spectrum penicillin	3717	3210	4888.5	4432.5	1299	5482.5	4672	1589	5320.5	2031.5	1755	2014.5
Penicillin which is unstable to penicillinase	990.24	908.64	536.16	368.16	8	2936.03	4898.53	14199.2	22250.4	34610.4
Penicillin compound preparation (β-lactamase inhibitor)	2489	1061.5	861	706	302
First generation cephalosporins	14070	15505	8942.5	19533	15025	9412	21036	23544	19602	20721	17927	17761
Second generation cephalosporins	13520	15266.5	15162.8	10889.8	16519.5	15511.2	15808.5	11471.8	15320.8	10506.2	16072.5	17020.5
Third (four) generation cephalosporins	10108.3	9765.9	9479.17	15203		15558.2	11568.2	15163.9	15100.4	12503.8	12073.6	14356.2
Carbapenem	174	1240.25	90	130	80	114	168	1231.4	239	451	461.5	341.5
Macrolides	1929.47	318.4	1315.2	2746.18	794.25	2223.6	1686.05		2802.65	369.85	290.85	382.6
Aminoglycosides	377.52	666.5	279.16	492.2	197.2	375.04	418.32	670.6	561.6	671.16	787.32	868
Quinolones	645.7	41.2	1927.3	877.3	2282.9	8856.8	9899.6	5376.9	40607.6	1500.4	1568.6	1665.4
Glycopeptide	81			67		3	20	92	67	268	159.8	47.1
Imidazole derivative	4542.7	5013.9	5972.3	5748						2706.3	2717	3246.1
other antibiotic	3018.3	3048	3083.7	3345.9	743.1				3957	2588	24	11
Antifungal	92.4	161.4	195.6	120.4	2.702	13.3	11	59	240	170	112	133
Nitroimidazole
penicillin											32891	47044.6
Linkamide											2297	2358

## Sheet: Antibiotic Sales Amount, Yuan
classification
	201301	201302	201303	201304	201401	201402	201403	201404	201501	201502	201503	201504
Tetracycline	5000	6000	4000	4000	100	2000	0	0	0	0	0	0
Broad-spectrum penicillin	3000	6000	7000	6500	2800	9000	7000	2900	9000	3000	3000	2900
Penicillin which is unstable to penicillinase	11000	1000	700	600	21	70700	97500	258600	357900	476400	0	0
Penicillin compound preparation (β-lactamase inhibitor)	34000	16000	14300	9700	15000	0	0	0	0	0	0	0
First generation cephalosporins	25000	28000	36000	35000	27007	34800	38000	43000	36000	19000	17000	16300
Second generation cephalosporins	218000	328000		365200	268680	456200	444000	333000	325000	183500	157600	167500
Third (four) generation cephalosporins	217900	225000	208800	269100	0	125000	112000	139700	104000	97900	69800	91700
Carbapenem	12000	0	6000	9000	6000	8000	12000	155830	38000	60000	91000	53500
Macrolides	129100	71800	58620	196400	92806	136300	117530	0	162400	38590	26910	36560
Aminoglycosides	1800	1500	1300	3800	2200	3200	3400	5400	2300	3300	3400	800
Quinolones	30100	67100	200500	59600	65550	221370	178670	161846	296950	178150	238160	239620
Glycopeptide	5000	9000	0	4000	0	200	1000	6000	4000	18000	35000	13000
Imidazole derivative	22680	28700	32890	28580	0	0	0	0	0	0	0	0
other antibiotic	82000	81000	83000	88800	20000	0	0	0	93000	61000	24	0
Antifungal	5700	9300	8100	12080	310	800	200	820	3000	2000	112	4400
Nitroimidazole	0	0	0	0	0	0	0	0	0	22070	19140	34040
penicillin	0	0	0	0	0	0	0	0	0	0	463680	681540
Linkamide	0	0	0	0	0	0	0	0	0	0	2297	55600
