# Supplementary material for: Antibiotic prescribing practices in secondary and tertiary hospitals in Shaanxi province, western China, 2013-2015
Source: PLoS One. 2018 Dec 12;13(12):e0207229. doi: 10.1371/journal.pone.0207229 (PMC6291232; doi:10.1371/journal.pone.0207229)
Supplement: S2 File — The antibacterial drug sales in different level of hospitals. (ZIP) [file pone.0207229.s002.zip › S2 File. Antibacterial drug sales/Private Secondary Hospital/3.xlsx]

## Sheet: Antibiotic Sales, g
classification
	201301	201302	201303	201304	201401	201402	201403	201404	201501	201502	201503	201504
Broad-spectrum penicillin	3696	2546.5	2272.25	2555.75	3321	3817.75	4527.75	4913.5	2142	2260	2754	3109.25
Penicillin which is stable to penicillinase	308	186	1706.4	1111	1422.72	1052.16
Penicillin which is unstable to penicillinase		737.28	138	400	492	49	1136.64	1368.48	883.2	690.24	1260.48	972
Penicillin compound preparation (β-lactamase inhibitor)	10795.7	10156.3	10026.7	11189.3	13306.9	9481.58	6291.75	8789.29	10768.8	6874.46	8123.25	10617.3
First generation cephalosporins	5747.5	5159.25	5398	4700	5355.25	4534.5	4235	4856.5	4004.75	2177.5	3803.5	3878.75
Second generation cephalosporins	2508	1486.5	1223.25	1632	1740	1045	925.25	2480.25	2576.25	1477.5	1569.5	2968.5
Third (four) generation cephalosporins	11429.2	6598.95	6641.75	7500.65	13899	9780.45	8063.55	8837.05	12353.9	8849.7	9426.6	11781.5
Carbapenem	179.5	506.5	385	329.5	529	293.5	239	364	414.5	375	391	485.5
Glycopeptide	8	10	4	1.6	41.2	11.2	21.6	30	8		6	22.4
Macrolides	906.9	607.15	471.5	602.9	1424.73	942.81	718.58	5103.66	2576.25	962.41	905.8	1442.4
Aminoglycosides	331.36	233.04	710.3	253.44								165.44
Quinolones	806.6	647	234.24	588.1	823.7	642.5	829.2	716.2	915.2	753.2	1107.64	821
Imidazole derivative	84785.9	2138.5	3704.9	156256	139913	231822	213344	242278	264734	226734	251160	224226
other antibiotic	2584.2	2794.8	2502	1230.9	260.9	217.4	81	121.8	179.4	51.6	126	127.8
Antifungal	2.8	0.8		11.6	6.2	4.4	0.2	9	2.2	11	14.6	14.4
Nitroimidazole
Linkamide

## Sheet: Antibiotic Sales Amount, Yuan
classification
	201301	201302	201303	201304	201401	201402	201403	201404	201501	201502	201503	201504
Broad-spectrum penicillin	2444.56	1818.68	7378.72	1666.64	1313.17	2285.65	2204.53	2755.97	2547.03	2308	2654.78	3057.37
Penicillin which is stable to penicillinase	1262.8	1051.5	1174.5	936.05	1037.4	767.2
Penicillin which is unstable to penicillinase		686.46	454.02	1316	1618.68	309.26	828.8	997.85	644	503.3	919.1	708.75
Penicillin compound preparation (β-lactamase inhibitor)	98023.3	92651.6	216207	103552	131843	95435.5	63293	85691	102858	68082.5	75715.9	97872.7
First generation cephalosporins	12491.5	6091.09	6324.79	5512.2	7246.75	6720.08	4963.5	5681.27	4681.73	3206.8	5735.81	5965.25
Second generation cephalosporins	23666.4	14737.8	12824	16078.5	17330	24420.6	13739.8	30021.1	26391.5	17893	21742.5	37592.6
Third (four) generation cephalosporins	47165.6	33669.3	27512.8	47716.6	51288.7	44694.5	49865.6	106174	177269	126857	105270	113598
Carbapenem	60986.7	95830.4	69685	62191.4	100234	66278.1	46904	79801.3	87320	68957.6	79586.6	90736.7
Glycopeptide	1200	1437.5	575	115	5922.5	1540	3045		1150		862.5	3220
Macrolides	11365.2	7087.63	4523.94	7272.4	13312.1	8340.34	6652.88	14633.8	20793.4	6839.24	9618.68	17089.1
Aminoglycosides	1595.11	8503.34	9682.52	1045.44								611.06
Quinolones	19362.6	1034.09	933.24	11205.7	21807.1	15592.8	15468.2	14195.7	21803.9	13512	14793.5	18172.1
Imidazole derivative	2794.11	4251.36	3568.59	3098.9	3314.56	3247.96	3614.42	2810	2819.67	3272.44	3410.25	3192.46
other antibiotic	19070.2	20590.6	18552.2	8941.95	21246	21452.2	10652.6	172.55	254.15	73.1	178.5	161.35
Antifungal	286.87	230.32	152.96	485.53	229.17	263.05	171.29	247.36	115.85	265.93	341.53	305.74
Nitroimidazole
Linkamide
