# Supplementary material for: Antibiotic prescribing practices in secondary and tertiary hospitals in Shaanxi province, western China, 2013-2015
Source: PLoS One. 2018 Dec 12;13(12):e0207229. doi: 10.1371/journal.pone.0207229 (PMC6291232; doi:10.1371/journal.pone.0207229)
Supplement: S2 File — The antibacterial drug sales in different level of hospitals. (ZIP) [file pone.0207229.s002.zip › S2 File. Antibacterial drug sales/Private Secondary Hospital/4.xlsx]

## Sheet: Antibiotic Sales, g
classification
	201301	201302	201303	201304	201401	201402	201403	201404	201501	201502	201503	201504
Tetracycline	48	76	45	20	40	46		20	21	26	28	41
Broad-spectrum penicillin	3967.88	4295.44	2474.92	1610.88	2648.72	2445.36	2151.84	1610.88	1044	1297.44	1340.64	988.8
Penicillin compound preparation (β-lactamase inhibitor)	14173	14595.3	14021.1	22502	13814.2	13487.3	17417.7	22502	20776.5	19382.3	16366.3	18331.6
First generation cephalosporins	3828	3827	3400.5	397	7248.5	9177	507	397	710	622	900.5	635
Second generation cephalosporins	8277	10142.2	11077.5	8163.75	12775.5	3432.75	5454	8163.75	4773	4282.5	7147.5	7445.25
Third (four) generation cephalosporins	16720.1	15611.3	12765.1	18617.2	20285.7	14407.2	11577.2	18617.2	14005.4	15011.1	13510.1	17593.6
Other β-lacta	767	652	635.5	3761	1746	4644	2871	3761	2768	1862	2802	600
Carbapenem	86	112	45	25.5		82		25.5	11.5
Sulfonamide	54	18	84	600			60	600	6	420	600
Macrolides	1950.1	1265.4	1173.1	4545.95	2087.95	1641.75	2153.25	4545.95	1788.6	2279.75	2278.5	1292.15
Aminoglycosides	89.2	72.64	152	139.12	1528	101.44	92.64	139.12	123.76	140.48	161.76	121.04
Quinolones	1589	1251.3	1602.9	1046	1132	761.2	432.4	1046	526.8	389.8	550	529.8
Glycopeptide	20.8	4		2.4				2.4	7.6
Imidazole derivative	45465	11771	3187	6824	2417.5	3607	5351.5	6824	5789.5	5500.5	5224	5054
Nitrofuran derivatives	40.9	36.1	63.5	49	75.8	65.1	84.7	49	35.6	16.6	16.3	10.75
Antifungal	44.8	43.4	8.4		21	16.8

## Sheet: Antibiotic Sales Amount, Yuan
classification
	201301	201302	201303	201304	201401	201402	201403	201404	201501	201502	201503	201504
Tetracycline	2731.2	4324.4	2560.5	1168	2292.5	2686.4	0	1168	1226.4	1518.4	1635.2	2394.4
Broad-spectrum penicillin	32209.3	32312	17025.2	1241.72	16468.8	19421.6	11344.2	1241.72	804.75	1000.11	1033.41	762.2
Penicillin compound preparation (β-lactamase inhibitor)	232414	264720	218623	329123	246242	158849	232588	329123	248011	260298	222349	246296
First generation cephalosporins	80623	93660.6	72462.1	539.92	194669	260976	689.52	539.92	965.6	995.2	1440.8	1016
Second generation cephalosporins	240323	219640	327041	218948	275634	96934	143831	218948	123024	112514	188696	187230
Third (four) generation cephalosporins	467503	514056	363533	675395	598392	514268	427345	675395	597274	599261	519216	660635
Other β-lacta	22858.8	14752.8	15966.4	78228.8	36412.8	96595.2	59716.8	78228.8	57574.4	38729.6	58281.6	12480
Carbapenem	21328	27776	11160	6324	0	20336	0	6324	2852	0	0	0
Sulfonamide	13.5	4.5	21	150	0	0	15	150	1.5	8.75	12.5	0
Macrolides	62658.1	37500.5	40979.8	80104.7	76944.8	53751.4	45971.8	80104.7	38731	41548.5	39229	37979
Aminoglycosides	256.45	208.84	57	639.952	571.396	466.624	426.144	639.952	569.296	646.208	744.096	556.784
Quinolones	15069	12738.5	24756.3	115328	64146.9	70154	49777	115328	49922.2	35213	55422.2	46560
Glycopeptide	3390.4	652	0	394.8	0	0	0	394.8	1250.2	0	0	0
Imidazole derivative	72808.1	41626.8	108600	263119	106102	195339	265857	263119	230074	264676	232690	242260
Nitrofuran derivatives	15.93	33.156	28.272	29.4	42.036	32.256	41.58	29.4	17.328	14.608	14.344	9.46
Antifungal	4636.8	4491.9	869.4	0	2210.7	1776	0	0	0	0	0	0
