# Supplementary material for: Antibiotic prescribing practices in secondary and tertiary hospitals in Shaanxi province, western China, 2013-2015
Source: PLoS One. 2018 Dec 12;13(12):e0207229. doi: 10.1371/journal.pone.0207229 (PMC6291232; doi:10.1371/journal.pone.0207229)
Supplement: S2 File — The antibacterial drug sales in different level of hospitals. (ZIP) [file pone.0207229.s002.zip › S2 File. Antibacterial drug sales/Private Secondary Hospital/5.xlsx]

## Sheet: Antibiotic Sales, g
classification
	201301	201302	201303	201304	201401	201402	201403	201404	201501	201502	201503	201504
Tetracycline	1.8						1
Broad-spectrum penicillin		25				6.96	12.5	0.96
Penicillin which is unstable to penicillinase
Penicillin which is stable to penicillinase		15.52	3.2						36.12	9	7.5	1.5
First generation cephalosporins
Second generation cephalosporins	0.75							11	7
Third (four) generation cephalosporins	3358	1983.9	2121	2055.2	2334	2136	1178.4	1206.4	1175.6	2121.6	2163.6	2084
Other β-lacta
Carbapenem
Sulfonamide
Macrolides	19	1.5		4	2		2.5	1.5	0.59	3.5	1	1.5
Aminoglycosides	0.4				9							1.12
Quinolones	118.8	120.7	14.8	2.8	2.8	16	13.6	45.2	47.4	75.2	4.4	9.6
Imidazole derivative	418.5	131.7	59.1	20.8	29.2	42.4	63.8	113.2	207.3	134.5	5.6	9.6
other antibiotic	317.7	532.2	20.7	37.8	5.4	4.5	15.9	8.1	17.1	53.4	21.6	40.5
Antifungal	7.6	5.6	3.2	3.4	3.6				1.6

## Sheet: Antibiotic Sales Amount, Yuan
classification
	201301	201302	201303	201304	201401	201402	201403	201404	201501	201502	201503	201504
Tetracycline	162						54
Broad-spectrum penicillin		17.9				21.2	15	14
Penicillin which is unstable to penicillinase
Penicillin which is stable to penicillinase		116.4	24						75.6	14.4	9	1.8
First generation cephalosporins
Second generation cephalosporins	12.5							602.8	63.84
Third (four) generation cephalosporins	32494.2	18662.1	20161.8	23840.9	29527.2	22302.8	11603.6	11680	15739	22886.5	23387.6	20402.7
Other β-lacta
Carbapenem
Sulfonamide
Macrolides	374.2	78		208	104		130	78	14.16	182	52	14.2
Aminoglycosides	2.05				9							5.74
Quinolones	8003.9	7963.1	976.8	184.4	184.8	1056	897.6	2983.2	3128.4	496.3	290.4	633.6
Imidazole derivative	7141.7	2399.04	1147.23	352.56	494.9	718.6	1760.7	2112.8	3756.36	2522.4	94.5	162.72
other antibiotic	13555.2	33706	883.2	2394	342	285	1007	513	1083	3382	1368	2565
Antifungal	490.2	361.2	206.4	219.3	232.2				103.2
