# Supplementary material for: Antibiotic prescribing practices in secondary and tertiary hospitals in Shaanxi province, western China, 2013-2015
Source: PLoS One. 2018 Dec 12;13(12):e0207229. doi: 10.1371/journal.pone.0207229 (PMC6291232; doi:10.1371/journal.pone.0207229)
Supplement: S2 File — The antibacterial drug sales in different level of hospitals. (ZIP) [file pone.0207229.s002.zip › S2 File. Antibacterial drug sales/Private Secondary Hospital/6.xlsx]

## Sheet: Antibiotic Sales, g
classification
	201301	201302	201303	201304	201401	201402	201403	201404	201501	201502	201503	201504
penicillin	8880.02	8032.98	7075.41	7096.37	8466.11	8481.89	9386.99	10332.1	10151.7	8722.15	8238.38	9560.57
cephalosporins	11186.1	9868.85	16519	18935.5	22592	20478.5	20010.5	29137	26205.8	24561.7	23371.9	18928.4
Cephamycin	3161	1936.5	1444	1645	1531	2955.5	2469	6323	4359	4131	2824.5	3128
Other β-lacta	516	418	224	4.5	296	151.92	55
Aminoglycosides	53.52	92.64	101.84	90.48	93.28	124	273.28	8365	658	841.04	841.68	885.68
Macrolides	974.65	496.45	514.5	664.55	1368.25	1833.72	1348.48	3969.79	2115.93	2123.63	2273.04	3964.87
Linkamide	108.6	157.2	137.4	105	105	283.2	487.8	735.6	523.2	424.2	477.6	545.4
Quinolones	673.3	860.6	870.2	869.6	1020.4	1000.7	1097.1	1275.7	1425.9	1344.1	1629	1506
Nitroimidazole	2871.7	2171	2706.6	2531.8	2549.5	2661.3	2793.2	2287.2	3093.8	2519	2625.2	2690.1
Nitrofuran		12.5	25	5
other antibiotic	244	708	588	428	452	130	432	344	380	120	1194.16	700.212

## Sheet: Antibiotic Sales Amount, Yuan
classification
	201301	201302	201303	201304	201401	201402	201403	201404	201501	201502	201503	201504
penicillin	88092.8	106512	71342.8	71678.8	92977.6	75956.9	82430.5	106989	100191	102304	91947.3	144332
cephalosporins		106575	161551	204604	290309	283543	253390	531807	419656	474848	317398	518949
Cephamycin	95827.7	56683	42992.7	49592.2	47433.2	98979.9	84040.5	217198	150755	142007	95914.2	105158
Other β-lacta	23220.6	23073.6	12340	248.4	16339.2	6844.8	3036
Aminoglycosides		526.82	442.64	390.2	304.06	685.08	1166.91	2857.48	2809.66	3590.98	3593.65	3781.52
Macrolides	58993.4	28787.8	31271.8	41521.8	84918.6	20206.5	18556.4	53296.8	22773.5	23255.5	19994.2	36458.8
Linkamide	3122.25	6929.9	6057.05	4628.75	4628.75	12484.4	12209.9	3834.93	2727.62	2211.5	2489.95	17629.7
Quinolones	71540.5	86906.2	76408.5	77734.4	96229.1	84377.4	64867.6	128594	139937	128918	144969	133002
Nitroimidazole	11212.5	19377.6	19747.4	29926.2	25151.8	24142.6	22873.3	38329.1	31089.9	47797.1	48702.2	46816.9
Nitrofuran		8.35	16.7	3.34
other antibiotic	662.22	1921.51	1595.83	1161.59	1226.73	352.82	1172.45	933.62	1031.32	325.69	1194.14	700.21
