# Supplementary material for: Antibiotic prescribing practices in secondary and tertiary hospitals in Shaanxi province, western China, 2013-2015
Source: PLoS One. 2018 Dec 12;13(12):e0207229. doi: 10.1371/journal.pone.0207229 (PMC6291232; doi:10.1371/journal.pone.0207229)
Supplement: S2 File — The antibacterial drug sales in different level of hospitals. (ZIP) [file pone.0207229.s002.zip › S2 File. Antibacterial drug sales/Private Secondary Hospital/7.xlsx]

## Sheet: Antibiotic Sales, g
classification
	201301	201302	201303	201304	201401	201402	201403	201404	201501	201502	201503	201504
Broad-spectrum penicillin	2859.72	2421.62	2146.74	3016.92	3093.36	2537.94	2146.74	2382.84	2163.94	1829.82	1642.86	1837.98
Penicillin which is stable to penicillinase	4920		4042	4958	5785	5051	4042	2627	1950	1387	2276	3202
Penicillin compound preparation (β-lactamase inhibitor)	6245.32	4729.27	6324.27	6066.3	5517.75	8266.05	6324.27	9909.73	11092.2	11667.6	6006.6	7673.98
First generation cephalosporins	3943.5	7264.5	5465	7554.5	4724	3548	5465	4870	4170	4807.5	3678.5	3182.5
Second generation cephalosporins	3593.62	2403.12	8791.75	5731	6372.5	6144.38	8791.75	14566	12625.2	14435.6	14486.1	16333.1
Third (four) generation cephalosporins	7226	8018	9292	11346	10947	10989	9292	16944	6149	5064	8164	11190
Other β-lacta			111	76	28	50	111	128		10
Carbapenem	5	71	113.5	33	145.5	99.5	113.5	70	107	48.5	50	29
Macrolides	1088.1	879.75	514.25	1041.25	1519.5	831.625	514.25	1684.78	2138.45	2156.32	1395.05	1771.62
Aminoglycosides	107.48	72.96	222.52	112.44	157.8	311.32	222.52	379.52	300.08	311.84	276.84	476.88
Quinolones	2406.7	1811.4	2887.4	2419.7	2946.4	2772.1	2887.4	3693.8	3160.6	3303.3	2984.2	3235.9
Polymyxin				12.4				13.2	30.8			16.8
Imidazole derivative	4695.55	5349.4	5155.55	4899.9	4005.38	4566.65	5155.55	5123.35	4572.62	4831.05	4654.82	4523.35
other antibiotic	5214.3	3279.9	3225	3336.3	4335	3475.2	3225	3326.1	3150.3	2880.6	2647.35	16092
Antifungal	79.2	92.4	5.5	46.8		10.6	5.5	9.15	0.75	7.8	19.65	258
Glycopeptide			8		11.2	18.4	8

## Sheet: Antibiotic Sales Amount, Yuan
classification
	201301	201302	201303	201304	201401	201402	201403	201404	201501	201502	201503	201504
Broad-spectrum penicillin	4408.95	3904.5	3478.7	4765.8	4839.94	4049.46	3478.7	4146.89	4060.62	3200.46	2850.9	3420.65
Penicillin which is stable to penicillinase			78122.2		111966	97760.9	78122.2	50845.1	37741.3	26844.7	44051.3	61973.7
Penicillin compound preparation (β-lactamase inhibitor)	85020.3	54052.8	71591	63099.4	66815.8	83072.8	71591	118004	187248	240216	89360.5	112949
First generation cephalosporins	187394	153788	171568	180809	144148	100640	171568	146571	113922	131235	91614.5	91143.5
Second generation cephalosporins	133205	96489.1	298250	192229	207798	246665	298250	450274	503521	586168	583586	655854
Third (four) generation cephalosporins	174427	185127	229527	263265	269915	274063	229527	438529	144479	109795	171433	252503
Other β-lacta			5851.47	4006.4	1476.05	2635.81	5851.47	3373.8		657
Carbapenem	910	12901.6	25296.1	7786	30283.6	19769.8	25296.1	15105.8	19441.9	9641.2	9085	6282.3
Macrolides	50445	41076.3	48142.5	69433.7	99588.5	59970.1	48142.5	100772	80126	93680.7	73990.9	119337
Aminoglycosides	496.23	300.93	899.3	490.2	730.61	1313	899.3	1557.92	1275.34	1325.32	1077.05	1992.34
Quinolones	215395	168922	210139	174110	216797	191523	210139	262262	277818	294450	261298	293311
Polymyxin									5019.04			2737.64
Imidazole derivative	99846.1	105064	119247	106607	68302.2	103768	119247	117371	93794.6	93703.2	102654	99804.8
other antibiotic	223729	130190	126581	98683.2	172885	141218	126581	139957	170226	155552	142957	130345
Antifungal	4143.35	4335.6	148.9	2195.8		288.3	148.9	154.9	12.7	132.08	1617.75	218.44
Glycopeptide			1425.4	2020.62	1825	2998.4	1425.4	2151
