# Supplementary material for: Antibiotic prescribing practices in secondary and tertiary hospitals in Shaanxi province, western China, 2013-2015
Source: PLoS One. 2018 Dec 12;13(12):e0207229. doi: 10.1371/journal.pone.0207229 (PMC6291232; doi:10.1371/journal.pone.0207229)
Supplement: S2 File — The antibacterial drug sales in different level of hospitals. (ZIP) [file pone.0207229.s002.zip › S2 File. Antibacterial drug sales/Private Tertiary Hospitals/B.xlsx]

## Sheet: Antibiotic Sales, g
classification
	201301	201302	201303	201304	201401	201402	201403	201404	201501	201502	201503	201504
penicillin	10583	11183	13181	14200	10583	14276	20178	24709	26190	13428	14889	21021
Penicillin compound preparation (β-lactamase inhibitor)	41615	39778	29922	38823	41615	41779	24899	32466	37670	68539	50932	60333
First generation cephalosporins	24138	28761	32150	22006	24138	31336	35880	38056	26989	29981	27989	27239
Second generation cephalosporins	88393	60532	70415	84352	88393	85676	79890	92677	68563	52451	45854	49158
Third (four) generation cephalosporins	25343	22908	23137	24900	25343	22494	23295	47734	25514	29743	26129	34394
Cephalosporin compound preparation	14460	8630	7825	11234	14460	10516	11540	13512	13291	11444	3214	8495
Cephamycin	49015	538	29644	44262	49015	45382	25536	42617	43655	49017	47633	51826
Oxycephalosporins						4383	5414	7037	4294	4498	3711	7832
Carbapenem	2990	1750	1848	2164	2990	2532	1899	2622	3041	3975	4806	5150
Monocyclic lactam			9
Macrolides	43886	28793	31334	41416	43886	43696	39716	39970	37513	32942	30746	34681
Glycopeptide	984	988	691	887	984	642	619	1071	947	1188	1106	1022
Oxazolidinones	7	14	6	18	7					211	118	252
Linkamide	7033	15444	9418	8697	7033	7971	4920	6119	2712	4904	7581	10917
Aminoglycosides	1784	2753	2974	2237	1784	1883	2008	4248	3762	3855	3696	3562
Tetracycline	256	200	163	396	256	12	39	172	96	44	187	171
Quinolones	13460	15796	18694	14237	13460	14833	13180	12727	12656	11249	11533	11078
Sulfonamide	457	172	144	364	457	428	321	808	885	793	405	730
Nitroimidazole	46486	42853	46221	47196	46486	53085	55616	47869	39380	37861	33272	32410
Antifungal	191	6142	6252	4035	191	4807	4816	3994	4368	5309	6375	4899
other antibiotic	4456	214	238	287	4456	27060.2	376	564	190	383	306	323

## Sheet: Antibiotic Sales Amount, Yuan
classification
	201301	201302	201303	201304	201401	201402	201403	201404	201501	201502	201503	201504
penicillin	7954.79	7816.37	10444.4	11033.7	7954.79	11178.1	16529.8	21173.1	22610.6	10768.8	12203.9	17335.9
Penicillin compound preparation (β-lactamase inhibitor)	517464	590788	458583	528727	517464	440135	351619	403233	350141	582129	540256	628458
First generation cephalosporins	584335	696265	808325	492738	584335	801075	944087	1.05219e+06	740189	821301	781252	756841
Second generation cephalosporins	1.73962e+06	1.26548e+06	1.27886e+06	1.55844e+06	1.73962e+06	1.63867e+06	1.63868e+06	1.74834e+06	1.09875e+06	820550	714763	739337
Third (four) generation cephalosporins	303011	285778	427574	284478	303011	241518	251792	409690	247261	275821	413818	413330
Cephalosporin compound preparation	771506	457269	416607	601712	771506	561729	599754	713600	736011	618168	72255.5	624726
Cephamycin	1.49961e+06	952315	922551	1.3888e+06	1.49961e+06	1.39124e+06	828676	1.36705e+06	1.38882e+06	1.55265e+06	1.37084e+06	1.40221e+06
Oxycephalosporins						297288	367611	475775	291563	305414	251977	531793
Carbapenem	519729	293815	311613	359017	519729	434839	312226	444558	521687	693857	844118	908257
Monocyclic lactam			261
Macrolides	387894	235298	278883	333469	387894	353445	307020	240826	236169	212612	181884	211472
Glycopeptide	140702	133525	99504	119296	140702	92290.4	88742	153594	136368	171072	159264	147168
Oxazolidinones	3171	6342	2718	8154	3171					95583	53454	114156
Linkamide	38436.4	50053.1	36085.4	42084.5	38436.4	32382.4	31200.7	23289.6	26063.6	31364.3	42079.6	43281.5
Aminoglycosides	102461	159042	197187	149342	102461	132646	148065	145498	162044	140452	164308	123313
Tetracycline	142863	1056	21497.8	86604.8	142863	11856	38532	140454	6403.2	43472	174929	149294
Quinolones	288473	369384	352088	315846	288473	231176	288038	407066	334450	273214	345989	420466
Sulfonamide	32.13	12.18	10.22	25.83	32.13	29.72	22.69	54.9	60.17	53.93	27.52	49.61
Nitroimidazole	82757.1	137081	80190.6	58025.5	82757.1	118487	136304	121166	104957	98507.9	90213.3	92037.6
Antifungal	124438	69175.1	74959.3	64458.7	124438	73722.4	82919	135613	123458	90314	427482	357394
other antibiotic	3726.4	2972.8	4827.2	5353.6	3726.4	6843.2	7820.8	11731.2	3952	7966.4	6364.8	6718.4
