# Supplementary material for: Antibiotic prescribing practices in secondary and tertiary hospitals in Shaanxi province, western China, 2013-2015
Source: PLoS One. 2018 Dec 12;13(12):e0207229. doi: 10.1371/journal.pone.0207229 (PMC6291232; doi:10.1371/journal.pone.0207229)
Supplement: S2 File — The antibacterial drug sales in different level of hospitals. (ZIP) [file pone.0207229.s002.zip › S2 File. Antibacterial drug sales/Public Secondary Hospital/a.xlsx]

## Sheet: Antibiotic Sales, g
classification	201301	201302	201303	201304	201401	201402	201403	201404	201501	201502	201503	201504
Broad-spectrum penicillin	18286.3	8211	8356.5	6873.75	16329	11842	12810	8909.75	6539.75	5924	4346.5	4781.5
Penicillin which is unstable to penicillinase	1500	5748.96	5363.52	5517.12	6174.24	5413.44	4614.72	4899.36	5301.6	4368	4436.16	5339.52
Penicillin compound preparation (β-lactamase inhibitor)	13567	10656	10395	7646.1	14543.4	8846.4	9641.4	10305.3	14393.1	10597.5	12915.6	10623.9
First generation cephalosporins	6587.5	3198.5	2950.5	4755.5	2599.5	1765.5	1949.5	1564	1233	2536	1134	835
Second generation cephalosporins	10631.8	10828.5	12721.2	13356.2	13282.8	14532.2	11583	12348.2	17390.5	13768.2	12870.8	17663.2
Third (four) generation cephalosporins	2700	17670.5	14219	13976.5	21393.7	15236.6	13005.5	17500	21548	19479	16385.8	14613.5
Other β-lacta	72.45	1605	702	1031.5	873.5	970	832	983.5	989.5	1218	1147.5	798
Sulfonamide	245.4	345.6	585.6	1329.6	3571.2	2313.6	921.6	1632	460.8	2073.6	230.4	1209.6
Macrolides	0	284.5	238.5	473	1247.25	815.25	540.25	982.5	1122	1071.25	994.25	989.4
Aminoglycosides	1431.85	403.14	466.9	416.64	429.6	447.16	397.44	438.76	415.84	372.24	294.4	333.56
Quinolones	490	697.6	1301	608.6	718.2	757.8	916.2	1139.6	1971.5	1721.7	1874.1	1715.1
Imidazole derivative	1069	1562.3	982.05	5272.35	60358.8	137081	112081	63656.2	53738.8	56855	99421.2	61662.5

## Sheet: Antibiotic Sales Amount, Yuan
classification	201301	201302	201303	201304	201401	201402	201403	201404	201501	201502	201503	201504
Broad-spectrum penicillin	107984	121298	119954	85180.6	209152	198070	225848	166813	101013	89693.5	66001	84459.9
Penicillin which is unstable to penicillinase	2711.28	2634.94	2458.28	2528.68	2829.86	2481.16	2115.08	2245.54	2429.9	2002	2033.24	2854.42
Penicillin compound preparation (β-lactamase inhibitor)	105336	99917.8	97976.6	50817.7	90111.4	24694.7	59674.9	80804.3	121110	76375.1	88736.8	67316.2
First generation cephalosporins	20229	52769.9	55313.4	94157.6	53025.8	222628	31260.7	31404.2	23311.7	60366.6	18329.2	3417.33
Second generation cephalosporins	222132	194087	239859	218124	203852	373706	204189	359078	505121	408462	388585	534279
Third (four) generation cephalosporins	452517	379224	343632	290426	434571	0	332742	369923	580502	615950	481227	486523
Other β-lacta	80295.8	74279.4	32488.6	47737.8	40425.6	0	0	45516.4	45794.1	56369	53106.3	36931.4
Sulfonamide	3.68	4.52	7.63	17.31	25.41	16.47	6.56	11.62	3.28	14.76	1.64	7.434
Macrolides	8993.98	5875.84	4880.48	5185.96	9635.87	6319.53	4058.75	7607.35	9208.91	9081.41	7342.94	7483.05
Aminoglycosides	89851.4	81437.9	102253	87380.4	69418.7	71444.6	69009.1	56744.3	50777.5	46548.9	50036.4	46188.6
Quinolones	59816.2	47039.4	51620.3	45959.5	65385.7	75068.5	81080	99234.2	149428	117452	119331	123350
Imidazole derivative	2044.98	1865.56	1237	1633.16	1645.75	1849.76	1476.78	1161.5	1359.45	1385.97	1233.23	1075.18

## Sheet: 201501
抗菌药物		规格	单量	销售量	总量	销售量小计	销售金额	销售金额小计
分类	名称
广谱青霉素	美洛西林	1.5g	1.5	1014	1521	3481	23322	101013
	美洛西林舒巴坦钠	1.25g	1.25	31	38.75		998.2
	哌拉西林舒巴坦钠	2.5g	2.5	96	240		3847.49
	阿洛西林	2g	2	60	120		816
	磺苄西林	1.0g	1	1205	1205		40234.9
	磺苄西林	2.0g	2	494	988		27431.9
	阿莫西林	125mg*24s	3	353	1059		3847.58
	阿莫西林	0.25g*24s	6	228	1368		515.28
对酶不稳定青霉素	青霉素	80万	0.48	11045	5301.6	11045	2429.9	2429.9
青霉素类复方制剂（β-内酰胺酶抑制剂）	阿莫西林克拉维酸钾	0.375mg*12s	4.5	2843	12793.5	4176	79120.7	121110
	阿莫西林克拉维酸钾	1.2g	1.2	1333	1599.6		41989.5
第一代头孢菌素类	头孢唑林	0.5g	0.5	786	393	1626	463.74	23311.7
	头孢硫脒	1g	1	840	840		22848
第二代头孢菌素类	头孢呋辛	0.75g	0.75	6636	4977	17360	174062	505121
	头孢呋辛	1.5g	1.5	4291	6436.5		190950
	头孢呋辛脂	0.25g*6s	1.5	463	694.5		8241.4
	头孢替安	1g	1	140	140		6500.2
	头孢替安	0.5g	0.5	30	15		772.8
	复方头孢克洛	250mg:8mg*12s	3	663	1989		24279.1
	头孢西丁钠	0.5g	0.5	3997	1998.5		72225.8
	头孢西丁钠	1.0g	1	1140	1140		28089.6
第三（四）代头孢菌素类	头孢噻肟钠	1.0g	1	7072	7072	24331	224829	580502
	头孢曲松	1g	1	5775	5775		5197.5
	头孢地尼	0.1g*6s	0.6	3118	1870.8		114431
	头孢唑肟	0.75g	0.75	7131	5348.25		187545
	头孢克肟	100mg*12s	1.2	477	572.4		15989
	头孢泊肟脂	0.1g*12s	1.2	758	909.6		32510.6
其他β内酰胺类	头孢美唑	0.5g	0.5	1979	989.5	1979	45794.1	45794.1
磺胺类和甲氧苄啶	复方磺胺甲噁唑	0.4g*24s	9.6	48	460.8	48	3.28	3.28
大环内酯类	阿奇霉素	250mg*6s	1.5	104	156	1266	437.84	9208.91
	阿奇霉素	0.25g	0.25	936	234		3818.51
	克拉霉素	0.25g*12s	3	172	516		3737.56
	红霉素肠溶胶囊	0.25g*16s	4	54	216		1215
氨基糖苷类	硫酸依替米星	4ml:200mg	0.2	678	135.6	4181	49738.1	50777.5
	庆大霉素	8万/支	0.08	3503	280.24		1039.41
喹诺酮类	甲磺酸左氧氟沙星	100ml:0.2g	0.2	4534	906.8	5835	111038	149428
	乳酸左氧氟沙星	100ml:0.3g	0.3	1037	311.1		35859.5
	乳酸左氧氟沙星	0.2g*18s	3.6	141	507.6		2420.97
	诺氟沙星	0.1g*20s	2	123	246		109.47
咪唑衍生物	甲硝唑	0.2g*100s	20	2642	52840	3361	50.03	1359.45
	甲硝唑氯化钠	1.25g：250ml	1.25	719	898.75		1309.42

## Sheet: 201503
抗菌药物		规格	单量	销售量	总量	销售量小计	销售金额	销售金额小计
分类	名称
广谱青霉素	美洛西林	1.5g	1.5	540	810	2287	12420	66001
	美洛西林舒巴坦钠	1.25g	1.25	208	260		6697.6
	哌拉西林舒巴坦钠	2.5g	2.5	69	172.5		2765.44
	磺苄西林	1.0g	1	725	725		24207.8
	磺苄西林	2.0g	2	267	534		14826.6
	阿莫西林	125mg*24s	3	341	1023		4774
	阿莫西林	0.25g*24s	6	137	822		309.62
对酶不稳定青霉素	青霉素	80万	0.48	9242	4436.16	9242	2033.24	2033.24
青霉素类复方制剂（β-内酰胺酶抑制剂）	阿莫西林克拉维酸钾	0.375mg*12s	4.5	2772	12474	3140	77144.8	88736.8
	阿莫西林克拉维酸钾	1.2g	1.2	368	441.6		11592
第一代头孢菌素类	头孢唑林	0.5g	0.5	962	481	1615	567.58	18329.2
	头孢硫脒	1g	1	653	653		17761.6
第二代头孢菌素类	头孢呋辛	0.75g	0.75	5459	4094.25	11960	143190	388585
	头孢呋辛	1.5g	1.5	4445	6667.5		197802
	头孢呋辛脂	0.25g*6s	1.5	230	345		4094
	头孢替安	0.5g	0.5	1	0.5		25.76
	复方头孢克洛	250mg:8mg*12s	3	48	144		1757.76
	头孢西丁钠	0.5g	0.5	315	157.5		5692.05
	头孢西丁钠	1.0g	1	1462	1462		36023.7
第三（四）代头孢菌素类	头孢噻肟钠	1.0g	1	4292	4292	18248	147216	481227
	头孢曲松	1g	1	3651	3651		3285.9
	头孢地尼	0.1g*6s	0.6	2269	1361.4		83272.3
	头孢唑肟	0.75g	0.75	5693	4269.75		149726
	头孢克肟	100mg*12s	1.2	295	354		9888.4
	头孢泊肟脂	0.1g*12s	1.2	2048	2457.6		87838.7
其他β内酰胺类	头孢美唑	0.5g	0.5	2295	1147.5	2295	53106.3	53106.3
磺胺类和甲氧苄啶	复方磺胺甲噁唑	0.4g*24s	9.6	24	230.4	24	1.64	1.64
大环内酯类	阿奇霉素	250mg*6s	1.5	82	123	686	205	7342.94
	阿奇霉素	0.25g	0.25	365	91.25		1488.98
	克拉霉素	0.25g*12s	3	176	528		3824.48
	红霉素肠溶胶囊	0.25g*16s	4	63	252		1824.48
氨基糖苷类	硫酸依替米星	4ml:200mg	0.2	674	134.8	2669	49444.6	50036.4
	庆大霉素	8万/支	0.08	1995	159.6		591.8
喹诺酮类	甲磺酸左氧氟沙星	100ml:0.2g	0.2	3306	661.2	4628	80963.9	119331
	乳酸左氧氟沙星	100ml:0.3g	0.3	1015	304.5		35098.7
	乳酸左氧氟沙星	0.2g*18s	3.6	184	662.4		3159.28
	诺氟沙星	0.1g*20s	2	123	246		109.47
咪唑衍生物	甲硝唑	0.2g*100s	20	4932	98640	5557	93.23	1233.23
	甲硝唑氯化钠	1.25g：250ml	1.25	625	781.25		1140
