# Supplementary material for: Antibiotic prescribing practices in secondary and tertiary hospitals in Shaanxi province, western China, 2013-2015
Source: PLoS One. 2018 Dec 12;13(12):e0207229. doi: 10.1371/journal.pone.0207229 (PMC6291232; doi:10.1371/journal.pone.0207229)
Supplement: S2 File — The antibacterial drug sales in different level of hospitals. (ZIP) [file pone.0207229.s002.zip › S2 File. Antibacterial drug sales/Public Secondary Hospital/b.xlsx]

## Sheet: Antibiotic Sales, g
classification
	201301	201302	201303	201304	201401	201402	201403	201404	201501	201502	201503	201504	总计
Broad-spectrum penicillin	248.25	118.5	159.75	506.25	1404	2056.5	1973.25	2313	1624.5	1836	1602	1723.5	15565.5
First generation cephalosporins	3721	4511	5610	4783	4393.5	4317	4341	4437.5	4138.5	2477.5	2079	3303.5	48112.5
Second generation cephalosporins	249	647	257	339	287	252						275	2306
Third (four) generation cephalosporins	9496	8651	9361.5	10946.5	5821.5	4483.75	4238.75	4834.25	4701.5	3959	4844	5535.5	76873.2
Macrolides	210.5	245.5	282	242.25	203.75	243	283.5	367	270	304	235	178.5	3065
Aminoglycosides	14	19.84	28.08	32.32	19.68	35.6	24.56	20.16	27.76	20.32	26.32	16.8	285.44
Quinolones	253.6	300	508.4	403.6	211	426.4	476.4	384.2	323.4	316.4	355.8	361.8	4321
Linkamide	97.2	13.2	88.2	60.3	114.6	135	172.8	55.2	94.5	43.2	49.2	103.8	1027.2
Nitroimidazole	785.8	1934.47	562.125	907.625	530.275	978.55	813.975	1047.12	938.125	1233.88	1188.97	1048.62	11969.6
Nitrofuran derivative	90	130	115	60	95	85	145	95	45	110	55	80	1105
Antifungal	203.2	600	260	280		120

## Sheet: Antibiotic Sales Amount, Yuan
classification
	201301	201302	201303	201304	201401	201402	201403	201404	201501	201502	201503	201504
Broad-spectrum penicillin	1901.2	106.4	1218.6	3069.8	9979.2	16443.2	14023.2	16443.2	11550.4	13061.2	11397.2	12258.6
First generation cephalosporins	8186.2	9924.2	12342	10522.6	8084.04	8165	7987.4	8165	7614.84	9414.5	7900.2	8589.1
Second generation cephalosporins	5119.3	11092.9	4137.7	5457.9	4620.7	0	0	0	0	0	0	5390
Third (four) generation cephalosporins	167466	145724	145459	162778	143434	137698	117225	137698	137652	118158	146389	182584
Macrolides	3260.6	1753.8	2441.2	2691.5	1962.1	4268.8	1580.7	4268.8	2262.3	2779	1662.8	1772.3
Aminoglycosides	70	99.2	0	161.6	123	126	153.5	126	173.5	127	164.5	105
Quinolones	5636	6688.8	12823.8	11619.6	18742.4	49370	42966.2	49370	30984.8	30882.9	42122.8	31265.4
Linkamide	4438.8	602.8	4037.8	2753.7	5233.4	2520.8	7891.2	2520.8	7056	3225.6	3673.6	7750.4
Nitroimidazole	4552.4	5376.9	4612.9	2901.6	2432.2	1968.3	2025.6	1968.3	1188.1	2206.4	2302.6	2533.1
Nitrofuran derivative	61.2	88.4	0	40.8	87.4	87.4	133.4	87.4	41.4	116.6	58.3	84.8
Antifungal	280	225	97.5	105	0	0	0	0	0	0	0	0
