# Supplementary material for: Antibiotic prescribing practices in secondary and tertiary hospitals in Shaanxi province, western China, 2013-2015
Source: PLoS One. 2018 Dec 12;13(12):e0207229. doi: 10.1371/journal.pone.0207229 (PMC6291232; doi:10.1371/journal.pone.0207229)
Supplement: S2 File — The antibacterial drug sales in different level of hospitals. (ZIP) [file pone.0207229.s002.zip › S2 File. Antibacterial drug sales/Public Secondary Hospital/c.xlsx]

## Sheet: Antibiotic Sales, g
classification
	201301	201302	201303	201304	201401	201402	201403	201404	201501	201502	201503	201504	总计
Penicillin	17256.2	13983.3	16670.4	13761	17260.6	14660.2	15880.8	18940.1	16496.6	15845.7	14491.6	18940.1	194187
First generation cephalosporins	2324.5	2244.5	2908.5	2079.5	1616	1497.5	1421.5	345	510.5	1564	815.5	345	17672
Second generation cephalosporins	26083.8	22764.7	23188.2	29122.8	34651.5	25210.5	23390.4	24724.2	17695.5	23248	19275.5	24724.2	294079
Third (four) generation cephalosporins	15353.5	14671.5	16077	16181	17298.5	16987	16896	19428.5	21996	19243	17344.5	19428.5	210905
Carbapenem	43	9	23.5	63.5	75.5	35	6.5	19	22.5	7	16	19	339.5
Macrolides	2406.28	1497.28	2010.58	2872.53	1936.88	2383.7	2324.15	3071.93	3163.93	2589.88	2208.6	3071.93	29537.6
Linkamide	701.4	550.2	704.4	704.4	783.6	707.4	568.2	595.8	765.6	691.2	1133	595.8	8501
Quinolones	2445.2	2031.82	6938.2	5764.7	4273.4	5084.2	6409	4386.6	6876.8	6427.65	7466.4	4386.6	62490.6
Nitrofuran	2465.1	3114.7	2664.6	2336.55	1987.85	70770.2	4074.45	61443.3	112632	117541	68241.6	61443.3	508715
Antifungal	16	10.2	6.6	3.4	3.2	3.8	4.6	1.2	3	7.8	2.6	1.2	63.6

## Sheet: Antibiotic Sales Amount, Yuan
classification
	201301	201302	201303	201304	201401	201402	201403	201404	201501	201502	201503	201504
Penicillin	180346	140940	180346	64759.2	87145	78649.6	82726.2	242014	98146.5	104632	150963	242014
First generation cephalosporins	25963.8	4129.88	25963.8	21894.8	16356	26401.6	19316.6	7362.42	11149.1	38068.5	16432.4	7362.42
Second generation cephalosporins	337488	348463	337488	485662	570899	413189	363332	422116	425771	392711	297991	422116
Third (four) generation cephalosporins	260792	250004	260792	258518	244569	234386	231523	289304	279835	276776	239649	289304
Carbapenem	8539.9	3258.36	8539.9	23075.9	27436.7	12719	2362.1	6904.6	8176.5	2543.8	5814.4	6904.6
Macrolides	25607.5	23087.3	25607.5	43851.9	34700.7	32345.7	29816.8	44816.2	39003.8	35124.7	25375.4	44816.2
Linkamide	10800.8	8436.4	10800.8	10800.8	14248.5	10846.8	8712.4	22193.5	28445.7	25735	25265.9	22193.5
Quinolones	142287	143712	142287	168503	226633	180798	185369	180452	224309	174150	198934	180452
Nitrofuran	52141.4	13994.1	52141.4	71452.6	78553.7	100370	81646.1	66570.7	59932.2	65869.8	70100.3	66570.7
Antifungal	398.31	555.9	398.31	205.19	193.12	229.33	277.61	72.42	0	470.73	156.91	72.42
