# Supplementary material for: Antibiotic prescribing practices in secondary and tertiary hospitals in Shaanxi province, western China, 2013-2015
Source: PLoS One. 2018 Dec 12;13(12):e0207229. doi: 10.1371/journal.pone.0207229 (PMC6291232; doi:10.1371/journal.pone.0207229)
Supplement: S2 File — The antibacterial drug sales in different level of hospitals. (ZIP) [file pone.0207229.s002.zip › S2 File. Antibacterial drug sales/Public Secondary Hospital/d.xlsx]

## Sheet: Antibiotic Sales, g
classification
	201301	201302	201303	201304	201401	201402	201403	201404	201501	201502	201503	201504
Penicillin	42005	39632.2	32988.8	64642.9	23087.9	21965.3	16981.4	30192.4	16562.2	19935.3	16256.5	23462.6
cephalosporins	8283.6	9285.75	8966.3	11958.5	7643.55	7412.5	15386.8	24084.8	14765.5	16356.2	13024	16513.5
Tetracycline	372	192	288	600	180	189	45	132	36	81	108	22
Macrolides	18564.4	14643.5	12648.6	17572.4	7052.62	4991	6546.25	11662.2	7440.7
Linkamide	597	579	483.9	402	313.8	235.2	185.7	491	196	7229.45	6426.95	9890.2
Quinolones	5428.3	7537.3	6916.9	7089.8	2901.3	5096.5	3772.6	3539.1	2266	2817.1	2982	2362.1
Nitrofuran	72	48.6	22.5	100.8	45.9	48	33.3	42.3	79.2	48.6	42	41
Nitroimidazole	6045.28	7640.9	5410.7	6778.83	2804.9	3269.85	2744.4	4059.55	2450.75	3613.58	2777.58	3910.62
Sulfonamide	414.72	414.72	368.64	339.84	1105.92	2833.92	2833.92	4688.64	1589.76
Aminoglycosides	88.88	16.8	64.56	76.72	59.84	105.36	94.72	154.4	111.2	123.36	50	55
Antifungal	77	81.2	25.9	93.4	31.3	32	11	25	1	23	5	16

## Sheet: Antibiotic Sales Amount, Yuan
classification
	201301	201302	201303	201304	201401	201402	201403	201404	201501	201502	201503	201504
Penicillin	30304.9	19986.9	20349	63073	28808.3	32444.2	41517.3	77496.9	80132.1	69933.3	74081.3	104941
cephalosporins	83699.7	91917.4	87006.6	188140	86704.6	106551	149502	237385	131137	151634	120330	112633
Tetracycline	68.12	35.27	52.99	109.86	33.77	35.52	8.49	24.92	6.5	14.91	19.64	3.86
Macrolides	71506.6	53385.4	45229.3	63458.1	26913.5	18756.4	25849.1	49572.2	35839.8
Linkamide	10209.7	10209.7	8532.77	7088.6	5356.38	3609.16	2847.57	7466.3	2261.85	40562.6	45689.8	67569
Quinolones	36554.8	41846	28934.5	32585.5	28210.5	24947.8	39273.2	75054.2	47918.5	58455	42412.2	43915.8
Nitrofuran	47.98	32.38	15.61	91.67	42.23	43.86	30.63	38.92	72.47	44.07	38.8	44.47
Nitroimidazole	2551.04	3501.61	2901.54	2854.28	1451.83	1861.36	1772.82	2151.85	1332.8	6211.13	11833.4	16521.5
Sulfonamide	66.24	66.24	58.88	54.28	20.43	52.33	52.33	86.61	29.37
Aminoglycosides	498.54	94.27	362.22	430.19	335.49	520.74	390.03	630.37	467.48	503.71	206.06	229.09
Antifungal	7526.75	7937.3	1706.6	6960.95	2197.65	1771	208.15	386.98	176.76	296.12	392.62	717.94
