# Supplementary material for: Antibiotic prescribing practices in secondary and tertiary hospitals in Shaanxi province, western China, 2013-2015
Source: PLoS One. 2018 Dec 12;13(12):e0207229. doi: 10.1371/journal.pone.0207229 (PMC6291232; doi:10.1371/journal.pone.0207229)
Supplement: S2 File — The antibacterial drug sales in different level of hospitals. (ZIP) [file pone.0207229.s002.zip › S2 File. Antibacterial drug sales/Public Secondary Hospital/e.xlsx]

## Sheet: Antibiotic Sales, g
classification
	201301	201302	201303	201304	201401	201402	201403	201404	201501	201502	201503	201504
Broad-spectrum penicillin	2490	3340	2170	3010	3440	2820	4630	2855	4230	4570	4190	3820
Penicillin which is unstable to penicillinase	963.84	806.4	1533.12	1111.2	614.4	939	533.28	888.48	516	534.72	597.12	326.4
Penicillin compound preparation (β-lactamase inhibitor)	7958.5	6997.5	5296.5	6269.8	6113.05	6162.85	6706.52	6378.52	5871.73	5440.65	5355.4	5133.65
First generation cephalosporins	3756.5	2918	3280.5	4788.5	3648.5	2512	2016	2835	2049	1847	1513	1173.5
Second generation cephalosporins	2838	2581	1394.5	2757	3013.5	2518.5	2642	3470.5	3102	2632.5	2241.5	2442
Third (four) generation cephalosporins	13297.5	8444	7912.5	7113	11471	7904.5	6073	9342.5	7845.5	7634.5	6145	7666.5
Other β-lacta	2690	1809	2203	2200	2771	2395	3538	3772	3311	3025	2416	2249
Carbapenem	61.5	12.5	23	25	70	150.5	217.5	153	61.5	62.5	100.5	42
Macrolides	2810.25	2724.5	2607	2856.25	2616	2152.38	3612	3310.25	2300	1990.75	1652	1466.25
Aminoglycosides	94.32	81.92	64.8	59.24	71.08	43.44	80.76	61.68	30.64	43.68	56.4	41.68
Quinolones	1019.1	1988.2	2677.6	2427.9	2674.5	700.7	559.98	977.2	994.7	806.6	698	534.8
Glycopeptide	14	7.5		5.5	0.5					14
Imidazole derivative	1517.28	1612.95	1892.05	2167.88	19755.8	12936.5	11429.2	13129.5	10055.7	10672	9773.2	10537.5
other antibiotic	3403.4	2332.6	2426.1	2521.8	7795.5	2580.6	1398.9	2514.3	1606.5	1561.8	1479.45	1797.75
Antifungal	25.4	355.6	201.6	103.6	308	10.6	21.2	16.6	14.6	5.4	7.6	11

## Sheet: Antibiotic Sales Amount, Yuan
classification
	201301	201302	201303	201304	201401	201402	201403	201404	201501	201502	201503	201504
Broad-spectrum penicillin	4410	6078.8	3949.4	5478.2	6260.8	5132.4	8426.6	5631.2	4653	5027	4609	4202
Penicillin which is unstable to penicillinase	910.89	442	798.5	578.75	320	234.75	277.75	462.75	268.75	2878	478.4	272
Penicillin compound preparation (β-lactamase inhibitor)	71448.1	54831.6	37664	51370.4	56849.6	53543.2	66580.1	55529.7	54399.1	46938.8	49659.6	45633.4
First generation cephalosporins	73736.5	93931.8	85158.9	98956.4	89837	76957.9	64286.8	96156.8	63525.2	52365.8	49881.3	35619.9
Second generation cephalosporins	50023.2	23153.4	14259.2	28519.2	25187.1	17062.7	17348.2	24741.6	20085.5	18638.7	14154.7	18044.7
Third (four) generation cephalosporins	105852	71778.7	79060.3	72294.2	120288	68339.6	59340	88429	78381	69195.2	58779.8	68365.6
Other β-lacta	73332.2	53352.1	65017.2	64991.4	81749.9	70794.1	103774	109321	95948.3	87690.7	70169	65392.5
Carbapenem	11309.1	1782.5	7668.2	3335	9338	28816.7	21163.8	10205.1	13609.1	10292.5	13406.7	11584.8
Macrolides	66579.3	55845.7	52840.1	59555.2	50351.5	45531.7	45892.5	69929.2	37070.5	29918.4	22614.8	28833.2
Aminoglycosides	414.26	269.84	231.35	236.045	278.03	173.03	289.35	262.27	128.62	179.44	242.15	178.01
Quinolones	61728	42750.2	46984.7	51096.9	80486.8	59796.9	58367.5	83233.3	93920.4	67178.2	76198.9	66956.5
Glycopeptide	4032	2160		1584	1					4032
Imidazole derivative	17047	17927.7	15573.4	14974	49708.8	40918.8	33410.9	37223.9	28958.6	25497	26733.4	24600.9
other antibiotic	89808.2	87853.5	96954	105935	223403	100732	53522	75302.6	80305.2	71906	68705.5	83794.5
Antifungal	1150.95	1150.95	928.8	477.3	1419	683.7	1367.4	1070.7	741.7	348.3	490.2	709.5
