# Supplementary material for: Antibiotic prescribing practices in secondary and tertiary hospitals in Shaanxi province, western China, 2013-2015
Source: PLoS One. 2018 Dec 12;13(12):e0207229. doi: 10.1371/journal.pone.0207229 (PMC6291232; doi:10.1371/journal.pone.0207229)
Supplement: S2 File — The antibacterial drug sales in different level of hospitals. (ZIP) [file pone.0207229.s002.zip › S2 File. Antibacterial drug sales/Public Secondary Hospital/f.xlsx]

## Sheet: Antibiotic Sales, g
classification
	201301	201302	201303	201304	201401	201402	201403	201404	201501	201502	201503	201504
Chloramphenicol	10	6.875	7.75	7.5	3.875	3.25	0.5				7.875	1.25
Broad-spectrum penicillin	4612	1873.16	3077.86	3048.04	4058.94	1774.46	1275.24	1357.86	2731.38	1497.16	655.68	1505.64
Penicillin compound preparation (β-lactamase inhibitor)	7783.75	4095	3055	4245	7183.75	4910	3290	6742.5	5812.5	5265	2316.25	5375
First generation cephalosporins	1208.5	1119	783.5	1834.5	3101.5	2520	1903.5	4352.5	5301.5	4018.5	2409.5	3501.5
Second generation cephalosporins	7577.25	4847.5	4679.5	4162.5	6675.25	4665.25	3206.5	3956.5	3352.75	3220.75	1228.5	3293.5
Third (four) generation cephalosporins	1497	1308	1107	1314	1167	207	375	487.5	421.5	402	97.5	849
Other β-lacta	158.5				10
Macrolides	1068.5	741	880	767.5	609	477.5	498.5	520	55	5	9	36
Aminoglycosides	2.32	1.76	3.12	2.08	0.08	1.84	2.64	1.12	0.48	5.36
Quinolones	519.57	267.06	236.245	237.275	341.022	211.445	204.98	951.71	119	109.6	85.475	217
Imidazole derivative	160.7	208	141.8	94.4	127.158	68.25	72.464	492.6	48.034	819.2	39.544	198.8
Nitrofuran derivative	1.2
Antifungal	167	295.4	253.6	269.8	379.2	343	283	42

## Sheet: Antibiotic Sales Amount, Yuan
classification
	201301	201302	201303	201304	201401	201402	201403	201404	201501	201502	201503	201504
Chloramphenicol	529	321.5	225.4	431.6	300	234	38.8				626.7	92
Broad-spectrum penicillin	3600	2278	3402.5	3268.5	3785.1	2115.8	1257.7	1533.8	2740.4	1706	753.7	819.93
Penicillin compound preparation (β-lactamase inhibitor)	232890	109418	81629.6	113426	191950	131195	87908.8	180160	155310	140681	61890.2	143620
First generation cephalosporins	2658.7	2461.8	2384.4	46290.8	80404	60146.4	48080.4	117630	150008	111676	67219.6	97447.2
Second generation cephalosporins	129956	106364	74098.1	70207.2	119728	86238.9	63498.1	79669.1	71304.2	69922.5	29412.1	68699.5
Third (four) generation cephalosporins	13373.2	8545.6	8339.4	9898.8	8791.4	1559.4	2825	3672.5	3175.3	3028.4	734.5	6395.8
Other β-lacta					580
Macrolides	12636.3	8625	7112	6301.4	5661.5	7423.7	7957.7	8343.1	215.6	19.6	52.8	211.2
Aminoglycosides	13.34	10.12	17.94	11.96	0.46	10.58	15.18	6.44	2.76	30.82
Quinolones	23228.6	6489.4	5454.9	5856.8	10334.2	5893.7	5600.78	4937.8	3555.5	4127.25	3301.6	3757
Imidazole derivative	949.5	1194.4	848.6	588.8	2962.17	417.45	447.76	301.65	286.21	425.08	286.36	240.661
Nitrofuran derivative	0.384
Antifungal	220.8	431.4	613.1	320.8	775.7	1053.5	1010	567
