# Supplementary material for: Antibiotic prescribing practices in secondary and tertiary hospitals in Shaanxi province, western China, 2013-2015
Source: PLoS One. 2018 Dec 12;13(12):e0207229. doi: 10.1371/journal.pone.0207229 (PMC6291232; doi:10.1371/journal.pone.0207229)
Supplement: S2 File — The antibacterial drug sales in different level of hospitals. (ZIP) [file pone.0207229.s002.zip › S2 File. Antibacterial drug sales/Public Secondary Hospital/g.xlsx]

## Sheet: Antibiotic Sales, g
classification
	201301	201302	201303	201304	201401	201402	201403	201404	201501	201502	201503	201504
Broad-spectrum penicillin	8710	6820	1389	2671	2865	3150	1885	4025	3985	3380	3195	6835
Penicillin which is unstable to penicillinase	557.76	543.84	709	750	266.88	358.08	126.72	179.52	281.76	98.88	123.84	256.8
First generation cephalosporins	1061	728	388	436	374	498	287	1467	632	604	310
Second generation cephalosporins	3626.25	3225.75	2759	4289.25	2392.5	3228	1879.5	4289.25	2821.5	2954.25	1443.75	5056
Third (four) generation cephalosporins	1391	908	1340	1637	1038	950	682	2434.1	1421.7	1912.4	1214.3	2770.7
Sulfonamide	300	315	18	8	150	150	75	255	150	75	15
Macrolides	5333.05	4002.45	968	5436.3	1790	1615.8	922.2	1748.4	1631.9	1385.1	1028.2	2223.7
Aminoglycosides	33.76	33.68	494	33.12	63.84	68.48	37.28	84.68	44.7	56.12	13.28	57.02
Quinolones	1238.8	1770.5	2634	1832	690.9	830.9	666.8	903.5	948.9	862.9	818.3	1345.2
Imidazole derivative	615.3	713.8	596	1112.1	351.1	589.2	430.8	837.6	681.6	696.7	364.8	1143.8
Nitrofuran derivative	450.9	616.9	1750	150.3	250.45	701	803.36	250	153	221	9.003	93.7
other antibiotic	355.2	158.4	153	179.1	170.1	195.3	85.5	285	185.1	161	80.1	123.9
Antifungal	71.5	5	3	2	1	50		50		0.25
Monocyclic lactams			170		4

## Sheet: Antibiotic Sales Amount, Yuan
classification
	201301	201302	201303	201304	201401	201402	201403	201404	201501	201502	201503	201504
Broad-spectrum penicillin	3884.66	3041.72	3097.47	5956.33	1277.79	1404.9	840.71	1851.5	1833.1	1472	1469.7	3241.84
Penicillin which is unstable to penicillinase	476.42	464.53	290.69	307.5	227.96	305.86	108.24	93.5	146.8	51.5	64.5	135.25
First generation cephalosporins	1952.24	1339.52	713.92	802.24	688.16	916.32	528.08	2537.9	1093.4	982.6	536.3
Second generation cephalosporins	37249	33463.2	29256.4	43345.4	25360.8	34365.9	19646.9	46035	29587	30662.5	14406.4	46314.6
Third (four) generation cephalosporins	4660.72	2863.64	4333.11	5657.66	3604.3	3230.41	2378.63	26857.1	10856.7	21970.7	6169.45	18919.9
Sulfonamide	266.8	280.14	240.12	106.72	133.4	133.4	66.7	216.1	127.1	63.6	12.71
Macrolides	9617.35	8047.22	7328.87	19950	4791.12	7198.87	6122.62	13142.3	9878.8	6816.9	2288.58	15309.4
Aminoglycosides	194.12	193.66	227.24	190.44	367.08	393.76	214.36	2544.2	3404.1	7537.7	56.44	3949.23
Quinolones	26252.5	37304.4	24973	38144.2	38478.8	32420.1	21957.5	39423.4	25605.2	14472.4	12616.8	38747
Imidazole derivative	647.37	1039.37	789.62	1296.07	640.51	999.19	397.42	1088.3	638.1	944.4	506.82	1480.24
Nitrofuran derivative	28.8	46.52	47	9.6	15.9	44	54.72	2568.7	852.1	1999.4	84.87	1739.16
other antibiotic	2353	2275.18	1950.18	2587	2457	2808.18	1235	3900	2458.1	2585	1156.11	2034.9
Antifungal	18.88	1.55	0.36	0.53	0.23	36.2		13.1		6.6
Monocyclic lactams			884		41.6
