# Supplementary material for: Antibiotic prescribing practices in secondary and tertiary hospitals in Shaanxi province, western China, 2013-2015
Source: PLoS One. 2018 Dec 12;13(12):e0207229. doi: 10.1371/journal.pone.0207229 (PMC6291232; doi:10.1371/journal.pone.0207229)
Supplement: S2 File — The antibacterial drug sales in different level of hospitals. (ZIP) [file pone.0207229.s002.zip › S2 File. Antibacterial drug sales/Public Tertiary Hospital/A.xlsx]

## Sheet: Antibiotic Sales, g
classification
	201301	201302	201303	201304	201401	201402	201403	201404	201501	201502	201503	201504
Broad-spectrum penicillin	24110	12859.5	463277	30320	27230	27603	23706	46638.5	57570.8	7496	11448	2220.78
Penicillin which is unstable to penicillinase	1728	1.25682e+07	2558.4	2008.8	2232	2352	2520	3283.68	1372.8	475.68	427.2	402.72
Penicillin compound preparation (β-lactamase inhibitor)	16996.6	20665	27229.9	28932.3	31292.5	22810.9	23708.8	33448.6	15520.3	6657.2	8056.69	6011.86
First generation cephalosporins	18975	14827.5	21300	20595	17600	17249	16825	34919	15482	6679.5	3492.5	2305
Second generation cephalosporins	29402.5	22672.5	30419	25854	28277.5	24362.5	20634.5	71505.6	43251	3760.5	4114.25	3918
Third (four) generation cephalosporins	26082	15240.6	29744	42002.1	47957	42555	69560	40	40639.4	20984.7	26900.7	22509.6
Other β-lacta	22551.5	21832	20595	17200	15581	18860	32270	31349.8	6533.25	6706	10721	10201.5
Carbapenem	5820	5192.25	5769	6095	7505	7357	2037.5	11041.8	11061.8	158.5	557	754.5
Macrolides	6002.2	3566.95	3854	2384.1	6288.75	4677	3088.4	11268.7	9250.5	5592.75	7753.62	1057
Aminoglycosides	718	37	356	116	549.6	716.4	6534	771.4	620.56	37	33.68	20.824
Quinolones	4438	3230.5	686.4	12948	5801	2332	13380	5906	2359.8	1961.7	2629.4	1825.2
Glycopeptide	678	477.4	702	685.2	1218	678	661	971.3	926.8	16.4	56	202
Imidazole derivative	11330	6917	5425.2	9899	8331	8480	12847.5	9251.6	10488.7	1535.8	1894.1	817.4
Nitrofuran derivative	0	0	0	0	0	0	0	0		2880	345	1.48
Other antibacterial	4018.8	678.4	4947.2	5830.4	5080	1714.2	979.4	3416.75	1189.5			7.2
Antifungal	398	269.7	441	758.9	924.9	584.2	345.6	881.4	633.65	43.25	241.15	98.85
Lincosamide										1320.6	1824.9	232.2

## Sheet: Antibiotic Sales Amount, Yuan
classification
	201301	201302	201303	201304	201401	201402	201403	201404	201501	201502	201503	201504
Broad-spectrum penicillin	334243	173345	31732	458428	396600	450294	317979	725285	113685	13690.5	20941.1	5431.07
Penicillin which is unstable to penicillinase	1620	2302.65	2398.5	1883.25	2092.5	2205	2362.5	3078.45	1287	247.3	243.5	308.75
Penicillin compound preparation (β-lactamase inhibitor)	238150	398166	467292	527045	569938	429188	309381	579345	229486	110977	127500	117933
First generation cephalosporins	1124021	867542	1266780	1274192	1016520	1041066	1101644	1.5201e+06	958767	158303	61483.7	66922
Second generation cephalosporins	1.15039e+06	939366	1.01366e+06	1.10428e+06	1.18334e+06	990283	1.04414e+06	3.58688e+06	1.84868e+06	122855	110307	121606
Third (four) generation cephalosporins	1493901	1.00071e+06	2.02194e+06	2.65526e+06	2872060	2843094	2952148	1188	1.82787e+06	575770	754135	571144
Other β-lacta	2924694	3034446	2838672	2122340	1.92529e+06	2325268	2167823	3.9679e+06	679927	286850	439791	437424
Carbapenem	1626416	1.36517e+06	1489532	1580356	2015924	1.94631e+06	1.94234e+06	2908746	2.84257e+06	88738.8	103219	144574
Macrolides	124892	80697.7	82366.5	145164	116998	89506	103117	162314	15563.4	80558.2	114806	15403.7
Aminoglycosides	2870.5	42.55	1712.5	615.5	4904.7	5186.3	3941.2	6651.82	5072.13	1531.3	1396.07	881.11
Quinolones	658823	471284	151780	1.52076e+06	729281	334268	605960	800325	291073	219158	301663	266256
Glycopeptide	326216	265997	266130	347708	573600	350964	343928	578070	481663	2672.5	19653.6	31661.4
Imidazole derivative	655189	220484	54919	531330	275823	260348	283779	366848	234547	0	0	0
Nitrofuran derivative	0	0	0	0	0	0	0	0	0	46112.5	220.8	118.4
Other antibacterial	195634	145984	147806	165315	131080	38968.4	78433.8	137962	74193.1	0	0	0
Antifungal	193708	240650	452671	435447	505431	262127	315175	543360	476266	5582.3	28836.9	0
Lincosamide										49484.4	68344.7	9066.92
