# Supplementary material for: Antibiotic prescribing practices in secondary and tertiary hospitals in Shaanxi province, western China, 2013-2015
Source: PLoS One. 2018 Dec 12;13(12):e0207229. doi: 10.1371/journal.pone.0207229 (PMC6291232; doi:10.1371/journal.pone.0207229)
Supplement: S3 File — The indicators of drug prescribing in different level of hospitals. (ZIP) [file pone.0207229.s003.zip]

Archive with 21 entries (16 files):
- S3 File. Indicators of drug prescribing/
- S3 File. Indicators of drug prescribing/Private Secondary Hospital/
- S3 File. Indicators of drug prescribing/Private Secondary Hospital/1.xls
- S3 File. Indicators of drug prescribing/Private Secondary Hospital/2.xls
- S3 File. Indicators of drug prescribing/Private Secondary Hospital/3.xls
- S3 File. Indicators of drug prescribing/Private Secondary Hospital/4.xls
- S3 File. Indicators of drug prescribing/Private Secondary Hospital/5.xls
- S3 File. Indicators of drug prescribing/Private Secondary Hospital/6.xls
- S3 File. Indicators of drug prescribing/Private Secondary Hospital/7.xls
- S3 File. Indicators of drug prescribing/Private Tertiary Hospitals/
- S3 File. Indicators of drug prescribing/Private Tertiary Hospitals/B.xls
- S3 File. Indicators of drug prescribing/Public Secondary Hospital/
- S3 File. Indicators of drug prescribing/Public Secondary Hospital/a.xls
- S3 File. Indicators of drug prescribing/Public Secondary Hospital/b.xls
- S3 File. Indicators of drug prescribing/Public Secondary Hospital/c.xls
- S3 File. Indicators of drug prescribing/Public Secondary Hospital/d.xls
- S3 File. Indicators of drug prescribing/Public Secondary Hospital/e.xls
- S3 File. Indicators of drug prescribing/Public Secondary Hospital/f.xls
- S3 File. Indicators of drug prescribing/Public Secondary Hospital/g.xls
- S3 File. Indicators of drug prescribing/Public Tertiary Hospital/
- S3 File. Indicators of drug prescribing/Public Tertiary Hospital/A.xls
