# Supplementary material for: Antibiotic prescribing practices in secondary and tertiary hospitals in Shaanxi province, western China, 2013-2015
Source: PLoS One. 2018 Dec 12;13(12):e0207229. doi: 10.1371/journal.pone.0207229 (PMC6291232; doi:10.1371/journal.pone.0207229)
Supplement: S3 File — The indicators of drug prescribing in different level of hospitals. (ZIP) [file pone.0207229.s003.zip › S3 File. Indicators of drug prescribing/Private Secondary Hospital/1.xls]

## Sheet: Sheet1
	201301	201302	201303	201304	201401	201402	201403	201404	201501	201502	201503	201504
beds	520	650	520	650	650	650	650	650	650	650	650	650
Drug income as a percentage of total income	0.2927	0.2877	0.2848	0.2881	0.3029	0.292	0.2916	0.2987	0.2997	0.2974	0.2966	0.3009
Antibiotic sales	2.80497e+06	2.9435e+06	3.27006e+06	3.09146e+06	2.87897e+06	2.95773e+06	2.87222e+06	3.15121e+06	2.59438e+06	3.10246e+06	2.98616e+06	951730
Antibiotic sales as a percentage of drug income	0.166	0.1444	0.1489	0.1261	0.1311	0.1183	0.1135	0.1098	0.1089	0.1116	0.1096	0.1018
The number of antibiotics procured	35	35	35	35	35	35	35	35	35	35	35	35
Cost per visit	63.75	66.74	67.63	80.53	83.24	84.48	86.46	92.42	92.32	91.94	89.42	94.6
Percentage of injections	0.1342	0.1244	0.1288	0.1325	0.1279	0.1235	0.1299	0.1451	0.1346	0.1334	0.1334	0.1216
Percentage of essential drugs	0.3937	0.5023	0.503	0.498	0.5523	0.5378	0.5247	0.5367	0.5397	0.5254	0.5305	0.5362
Percentage of antibiotics for inpatients	0.7144	0.6712	0.6885	0.646	0.64	0.6	0.615167	0.6055	0.5905	0.566	0.58	0.54
DDD/100 bed-days	63.35	58.7	56.32	53.7	56.32	43.13	50.1767	51.08	53.49	45.68	48.71	44.07
Percentage of antibiotics for outpatients	0.1044	0.0814	0.0862	0.1004	0.0912	0.0859	0.0935333	0.1035	0.0915	0.09	0.078	0.091
Percentage of antibiotics for emergency patients	0.2195	0.209	0.2415	0.2091	0.2503	0.2173	0.218167	0.1869	0.1908	0.1527	0.1695	0.1539
Antibiotic prophylaxis rates	0.8774	0.9224	0.97	0.9519	0.6935	0.69	0.7065	0.736	0.5676	0.5663	0.6024	0.5385
Proper antibiotic varieties of prophylaxis	0.717	0.6293	0.6229	0.7692	0.8023	0.92	0.827767	0.761	0.6905	0.7234	0.6923	0.7805
Proper medication time of prophylaxis	0.5	0.6379	0.732	0.5481	0.8837	0.6	0.678567	0.552	0.7619	0.7234	0.8462	0.8049
Proper medication course of prophylaxis	0.6038	0.4397	0.5258	0.3942	0.8139	0.68	0.691967	0.582	0.8333	0.7021	0.7179	0.8537
