# Supplementary material for: Antibiotic prescribing practices in secondary and tertiary hospitals in Shaanxi province, western China, 2013-2015
Source: PLoS One. 2018 Dec 12;13(12):e0207229. doi: 10.1371/journal.pone.0207229 (PMC6291232; doi:10.1371/journal.pone.0207229)
Supplement: S3 File — The indicators of drug prescribing in different level of hospitals. (ZIP) [file pone.0207229.s003.zip › S3 File. Indicators of drug prescribing/Private Secondary Hospital/2.xls]

## Sheet: Sheet1
	201301	201302	201303	201304	201401	201402	201403	201404	201501	201502	201503	201504
beds	260	260	260	260	360	360	360	360	600	600	600	600
Drug income as a percentage of total income	0.333	0.33	0.316	0.304	0.3006	0.3313	0.307	0.312967	0.278	0.263	0.258	0.2877
Antibiotic sales	793000	434000	1088000	1102000	494000	516000	993000	667667	1427000	1163000	1192000	1406700
Antibiotic sales as a percentage of drug income	0.119	0.0559	0.141	0.125	0.209	0.077	0.104	0.13	0.14	0.137	0.123	0.096
The number of antibiotics procured	34	33	34	40	32	29	30	32	33	38	37	37
Cost per visit	53.88	64.66	68.92	62.4867	67.45	67.96	73.5	69.6367	96.4	78.06	111.7	88.55
Percentage of injections	0.28	0.233	0.23	0.247667	0.273	0.146	0.203	0.207333	0.4	0.26	0.243	0.263
Percentage of essential drugs	0.779	0.712	0.727	0.739333	0.715	0.705	0.738	0.719333	0.7566	0.5603	0.51	0.4417
Percentage of antibiotics for inpatients	0.619	0.609	0.61	0.6498	0.6624	0.6026	0.662	0.6116	0.5797	0.613	0.653	0.6085
DDD/100 bed-days	51	49.6	46.8	46.1	56.82	46.94	43.37	67.61	53.95	62.25	59.13	56.89
Percentage of antibiotics for outpatients	0.173	0.18	0.15	0.167667	0.18	0.153	0.16	0.219	0.243	0.25	0.223	0.218
Percentage of antibiotics for emergency patients	0.336	0.33	0.345	0.337	0.37	0.37	0.34	0.408	0.388	0.304	0.2938	0.273
Antibiotic prophylaxis rates	0.722	0.758	0.93	0.7319	0.775	0.73	0.72	0.6818	0.41	0.663	0.433	0.5035
Proper antibiotic varieties of prophylaxis	0.993	0.95	1	1	0.988	0.95	0.891	0.98	0.93	0.903	0.96	0.902
Proper medication time of prophylaxis	0.87	0.92	0.91	0.98	0.918	0.93	0.928	0.9577	0.887	0.815	0.717	0.7004
Proper medication course of prophylaxis	0.722	0.82	0.86	0.91	0.775	0.86	0.964	0.89	0.91	0.539	0.914	0.895
