# Supplementary material for: Antibiotic prescribing practices in secondary and tertiary hospitals in Shaanxi province, western China, 2013-2015
Source: PLoS One. 2018 Dec 12;13(12):e0207229. doi: 10.1371/journal.pone.0207229 (PMC6291232; doi:10.1371/journal.pone.0207229)
Supplement: S3 File — The indicators of drug prescribing in different level of hospitals. (ZIP) [file pone.0207229.s003.zip › S3 File. Indicators of drug prescribing/Private Secondary Hospital/3.xls]

## Sheet: Sheet1
	201301	201302	201303	201304	201401	201402	201403	201404	201501	201502	201503	201504
beds	208	208	208	208	208	208	208	208	208	208	208	208
Drug income as a percentage of total income	0.387	0.36	0.3464	0.3613	0.37	0.3025	0.41	0.413	0.403	0.393	0.38	0.381
Antibiotic sales	1.25903e+06	1.26861e+06	1.20379e+06	1.24603e+06	1.62018e+06	1.49164e+06	1.23767e+06	2.0295e+06	1.35233e+06	1.26676e+06	1.55732e+06	1.78115e+06
Antibiotic sales as a percentage of drug income	0.233	0.273	0.203	0.21	0.27	0.2972	0.213	0.23	/	0.22	0.212	0.21
The number of antibiotics procured	35	35	35	35	35	35	35	35	35	35	35	35
Cost per visit	65.4	74.6	78.8	79.7	92.1	75.38	97.7	79.7	97	91.1		99
Percentage of injections	0.263	0.286	0.3	0.22	0.227	0.5866	0.152	0.22	0.177	0.1216	0.14	0.16
Percentage of essential drugs	0.93	0.956	0.603	0.423	0.3	0.5166	0.417	0.483	0.4266	0.413	0.42	0.42
Percentage of antibiotics for inpatients	0.615	0.615	0.617	0.615667	0.679	0.6297	0.582	0.59	0.58	0.591	0.583	0.588
DDD/100 bed-days	61.8	61.8	59.4	61	50.3	49.3	38	39.2	36.5	38.3	36.5	37.2
Percentage of antibiotics for outpatients	0.31	0.31	0.23	0.283333	0.21	0.206	0.19	0.28	0.26	0.19	0.17	0.19
Percentage of antibiotics for emergency patients	0.203	0.203	0.37	0.258667	0.34	0.32	0.14	0.163	0.203	0.203	0.23	0.17
Antibiotic prophylaxis rates	0.72	0.72	0.56	0.666667	0.54	0.43	0.38	0.385	0.385	0.385	0.385	0.382
Proper antibiotic varieties of prophylaxis
Proper medication time of prophylaxis	0.98	0.98	0.982	0.980667	0.988	0.7367	0.938	0.942	0.942	0.962	0.982	0.991
Proper medication course of prophylaxis	0.896	0.896	0.842	0.878	0.905	0.815	0.855	0.862	0.889	0.858	0.867	0.853
