# Supplementary material for: Antibiotic prescribing practices in secondary and tertiary hospitals in Shaanxi province, western China, 2013-2015
Source: PLoS One. 2018 Dec 12;13(12):e0207229. doi: 10.1371/journal.pone.0207229 (PMC6291232; doi:10.1371/journal.pone.0207229)
Supplement: S3 File — The indicators of drug prescribing in different level of hospitals. (ZIP) [file pone.0207229.s003.zip › S3 File. Indicators of drug prescribing/Private Secondary Hospital/4.xls]

## Sheet: Sheet1
	201301	201302	201303	201304	201401	201402	201403	201404	201501	201502	201503	201504
beds	100	100	100	100	100	100	100	100	100	100	100	100
Drug income as a percentage of total income	0.179	0.2114	0.2119	0.2322	0.2352	0.2478	0.2615	0.3174	0.3135	0.3683	0.3133	0.356
Antibiotic sales	140534	140284	13412.3	27199.5	30894.1	27323.7	15467.9	20203.4	23941.2	29469.2	25201.5	23485.7
Antibiotic sales as a percentage of drug income	0.178	0.165	0.124	0.173	0.1837	0.108	0.0895	0.068	0.079	0.071	0.0973	0.096
The number of antibiotics procured	13	13	13	10	10	9	11	12	13	10	8	7
Cost per visit	74.6	69.55	87.07	79.8	67.9	83.16	91.16	83.38	82.9	76.3	83	84.14
Percentage of injections	0.47	0.5	0.48	0.523	0.413	0.43	0.406	0.46	0.373	0.46	0.483333	0.356
Percentage of essential drugs	0.9913	0.9854	0.8695	0.8818	0.813	0.7452	0.7711	0.8993	0.89	0.832	0.878333	0.7886
Percentage of antibiotics for inpatients	0.67	0.326	0.294	0.232	0.278	0.2403	0.27	0.682	0.797	0.58	0.285	0.341
DDD/100 bed-days	71	15.2	23.7	25.9	24.99	33	38.26	58.5	37.48	0.563	42.9	47.8
Percentage of antibiotics for outpatients	0.1913	0.1456	0.1813	0.166	0.2033	0.1813	0.192	0.202	0.235	0.207	0.239	0.192
Percentage of antibiotics for emergency patients	0.3716	0.391	0.359	0.288	0.248	0.3503	0.358	0.356	0.276	0.226	0.2	0.21
Antibiotic prophylaxis rates	0.33	0.33	0.66	0.33	0.33	0.666	0.66	0.552	0.666	0.333	0.55275	0.525937
Proper antibiotic varieties of prophylaxis	0.33	0.33	0.66	0.33	0.33	0.666	0.66	0.552	0.33	0.447	0.435	0.441
Proper medication time of prophylaxis	0.33	0.33	0.66	0.33	0.33	0.666	0.33	0.442	0.33	0.33	0.33	0.33
Proper medication course of prophylaxis	0.33	0.33	0.66	0.33	0.33	0.666	0.33	0.442	0.33	0.33	0.33	0.33
