# Supplementary material for: Antibiotic prescribing practices in secondary and tertiary hospitals in Shaanxi province, western China, 2013-2015
Source: PLoS One. 2018 Dec 12;13(12):e0207229. doi: 10.1371/journal.pone.0207229 (PMC6291232; doi:10.1371/journal.pone.0207229)
Supplement: S3 File — The indicators of drug prescribing in different level of hospitals. (ZIP) [file pone.0207229.s003.zip › S3 File. Indicators of drug prescribing/Private Secondary Hospital/5.xls]

## Sheet: Sheet1
	201301	201302	201303	201304	201401	201402	201403	201404	201501	201502	201503	201504
beds	200	200	200	200	200	200	200	200	200	200	200	200
Drug income as a percentage of total income	0.334	0.3623	0.311	0.341	0.352	0.35	0.3437	0.3465	0.367	0.383	0.384	0.37
Antibiotic sales	302041	289023	259473	279983	379116	291411	221764	343182	448805	484027	320829	392283
Antibiotic sales as a percentage of drug income	0.067	0.0625	0.0615	0.0593	0.0246	0.0538	0.0455	0.0625	0.0747	0.0685	0.0497	0.056
The number of antibiotics procured	30	32	28	29	31	34	30	29	29	28	29	30
Cost per visit	43.6	44.1	43.5	58.4	72.23	71.6	77.52	82.74	109.83	97.51	96.9	94.3
Percentage of injections	0.173	0.18	0.133	0.143	0.117	0.13	0.117	0.033	0.043	0.03	0.03	0.04
Percentage of essential drugs	0.783	0.736	0.704	0.683	0.685	0.647	0.621	0.661	0.637	0.588	0.604	0.517
Percentage of antibiotics for inpatients	0.528	0.488	0.498	0.503	0.577	0.482	0.4697	0.476	0.504	0.486	0.447	0.48
DDD/100 bed-days	47.57	38.75	37.3	37.8	56.86	41.13	36.85	37.31	50.22	40.2	36.28	39.75
Percentage of antibiotics for outpatients	0.177	0.133	0.156	0.133	0.12	0.16	0.1367	0.147	0.16	0.147	0.133	0.147
Percentage of antibiotics for emergency patients	0.293	0.213	0.313	0.213	0.18	0.253	0.28	0.293	0.307	0.303	0.297	0.27
Antibiotic prophylaxis rates	0.584	0.742	0.692	0.635	0.492	0.665	0.6773	0.6433	0.507	0.667	0.562	0.732
Proper antibiotic varieties of prophylaxis	0.847	0.856	0.99	0.978	0.966	0.993	0.9672	1	0.973	0.956	0.982	0.95
Proper medication time of prophylaxis	0.919	0.872	0.909	0.933	0.985	0.979	0.9672	0.988	0.973	0.978	0.973	0.992
Proper medication course of prophylaxis	0.701	0.83	0.838	0.955	0.96	0.972	0.9344	0.951	0.865	0.933	0.973	0.926
