# Supplementary material for: Antibiotic prescribing practices in secondary and tertiary hospitals in Shaanxi province, western China, 2013-2015
Source: PLoS One. 2018 Dec 12;13(12):e0207229. doi: 10.1371/journal.pone.0207229 (PMC6291232; doi:10.1371/journal.pone.0207229)
Supplement: S3 File — The indicators of drug prescribing in different level of hospitals. (ZIP) [file pone.0207229.s003.zip › S3 File. Indicators of drug prescribing/Private Secondary Hospital/6.xls]

## Sheet: Sheet1
	201301	201302	201303	201304	201401	201402	201403	201404	201501	201502	201503	201504
beds	200	200	200	200	200	200	200	200	200	200	200	200
Drug income as a percentage of total income	0.4792	0.4298	0.401	0.4158	0.4598	0.4238	0.4136	0.4065	0.4021	0.4228	0.4126	0.4025
Antibiotic sales	484828	449405	415782	482754	660400	608500	574700	1084800	871700	926000	852900	1007600
Antibiotic sales as a percentage of drug income	0.2004	0.23	0.154	0.1589	0.2232	0.2098	0.2354	0.2612	0.242	0.2156	0.2103	0.214
The number of antibiotics procured	34	33	32	32	32	35	35	35	35	34	34	35
Cost per visit	137.6	123.9	138.8	145.62	126.25	144.39	129.56	135.27	148.82	148.65	155.37	151.27
Percentage of injections	0.3266	0.3425	0.39	0.3246	0.3521	0.3241	0.3421	0.3342	0.2605	0.2699	23..35%	0.2042
Percentage of essential drugs	0.9523	0.8926	0.9014	0.3012	0.4236	0.4015	0.4009	0.4069	0.4017	0.4066	0.4039	0.4036
Percentage of antibiotics for inpatients	0.4277	0.4977	0.4423	0.4777	0.5774	0.628	0.716	0.7566	0.715	0.635	0.668	0.595
DDD/100 bed-days	43.92	50.09	46.9	51.3	68.94	63.46	65.93	72.5	68.5	58.46	63.42	56.65
Percentage of antibiotics for outpatients	0.2016	0.22	0.21	0.2016	0.2356	0.2279	0.2279	0.2459	0.276	0.23	0.1879	0.1647
Percentage of antibiotics for emergency patients	0.4525	0.4336	0.4285	0.4015	0.4515	0.4378	0.4416	0.4875	0.455	0.4075	0.375	0.3526
Antibiotic prophylaxis rates	0.4	0.39	0.279	0.234	0.5622	0.513	0.479	0.572	0.515	0.535	0.795	0.75
Proper antibiotic varieties of prophylaxis	0.965	0.965	0.925	0.905	0.85	0.9	0.9	0.85	0.9	0.95	0.95	0.9
Proper medication time of prophylaxis	0.9	0.92	0.855	0.865	0.655	0.75	0.85	0.9	0.85	0.9	0.9	0.95
Proper medication course of prophylaxis	0.45	0.558	0.575	0.635	0.436	0.45	0.6	0.5	0.6	0.6	0.4	0.6
