# Supplementary material for: Antibiotic prescribing practices in secondary and tertiary hospitals in Shaanxi province, western China, 2013-2015
Source: PLoS One. 2018 Dec 12;13(12):e0207229. doi: 10.1371/journal.pone.0207229 (PMC6291232; doi:10.1371/journal.pone.0207229)
Supplement: S3 File — The indicators of drug prescribing in different level of hospitals. (ZIP) [file pone.0207229.s003.zip › S3 File. Indicators of drug prescribing/Private Secondary Hospital/7.xls]

## Sheet: Sheet1
	201301	201302	201303	201304	201401	201402	201403	201404	201501	201502	201503	201504
beds	200	200	200	200	200	200	200	200	200	200	200	200
Drug income as a percentage of total income	0.3569	0.3489	0.3355	0.35	0.3515	0.325	0.326	0.348	35.6%%	0.336	0.3243	0.343
Antibiotic sales	1.26375e+06	1.07286e+06	1.12523e+06	1.26544e+06	1.43342e+06	1.32973e+06	1390514	1.90043e+06	1.64512e+06	1.7463e+06	1.56551e+06	1.83487e+06
Antibiotic sales as a percentage of drug income	0.2341	0.1832	0.1921	0.1825	0.2175	0.1969	0.202	0.2186	0.2222	0.2066	0.2041	0.1913
The number of antibiotics procured	33	33		33	33	33	33	33	33	33	33	33
Cost per visit	123.69	119.8	136.9	134.4	145.84	139.1	147.3	128.9	128.5	154.78	140.2	128.2
Percentage of injections	0.38	0.39	0.42	0.33	0.47	0.35	0.34	0.39	0.36	0.37	0.49	0.39
Percentage of essential drugs	0.833	0.471	0.488	0.671	0.8	0.858	0.482	0.605	0.91	0.659	0.628	0.517
Percentage of antibiotics for inpatients	0.5166	0.4443	0.4603	0.42	0.4465	0.4827	0.466	0.5019	0.4547	0.3853	0.4375	0.4881
DDD/100 bed-days	39.2	39.35	35.8433	28.98	40.42	46.45	40.6	45.9	48.5	35.61	48.74	48.19
Percentage of antibiotics for outpatients	0.246	0.287	0.264333	0.26	0.309	0.252	0.255	0.29	0.29	0.267	0.24	0.257
Percentage of antibiotics for emergency patients	0.393	0.398	0.396333	0.398	0.449	0.438	0.401	0.43	0.4	0.393	0.38	0.4
Antibiotic prophylaxis rates	0.833	0.861	0.813	0.745	0.733	0.692	0.894	0.827	0.789	0.605	0.682	0.917
Proper antibiotic varieties of prophylaxis	0.867	0.871	0.869		0.933	0.963	0.929	0.917	0.867	0.925	0.952
Proper medication time of prophylaxis	0.943	0.991	0.968	0.968	0.9675	0.973625	0.952	0.917	0.9	0.957	0.9315	0.909
Proper medication course of prophylaxis	0.733	0.685	0.698	0.683	0.545	0.741	0.578	0.521	0.467	0.609	0.667	0.364
