# Supplementary material for: Antibiotic prescribing practices in secondary and tertiary hospitals in Shaanxi province, western China, 2013-2015
Source: PLoS One. 2018 Dec 12;13(12):e0207229. doi: 10.1371/journal.pone.0207229 (PMC6291232; doi:10.1371/journal.pone.0207229)
Supplement: S3 File — The indicators of drug prescribing in different level of hospitals. (ZIP) [file pone.0207229.s003.zip › S3 File. Indicators of drug prescribing/Private Tertiary Hospitals/B.xls]

## Sheet: Sheet1
	201301	201302	201303	201304	201401	201402	201403	201404	201501	201502	201503	201504
beds	800	800	800	800	800	800	800	800	800	800	800	800
Drug income as a percentage of total income	0.319	0.3021	0.2903	0.288	0.3058	0.3052	0.2991	0.3017	0.3216	0.324	0.3416	0.3233
Antibiotic sales	5.94295e+06	5.74748e+06	5.78321e+06	6.40798e+06	7.2585e+06	6.86993e+06	6.44012e+06	8.01515e+06	6.64692e+06	6.84578e+06	6.64795e+06	7.68804e+06
Antibiotic sales as a percentage of drug income	0.193	0.182	0.191	0.182	0.1948	0.174	0.172	0.1869	0.175	0.167	0.157	0.163
The number of antibiotics procured	47	45.7	46	44	46	42	42	45	44	44	48	48
Cost per visit	127.1	129.1	156.06	127.1	156.06	129.1	151.9	146.1	140.1	152.547	155.777	194.82
Percentage of injections	0.246	0.24	0.199	0.246	0.199	0.24	0.176	0.177	0.14	0.17	0.173	0.1566
Percentage of essential drugs	0.448	0.428	0.4086	0.448	0.4086	0.428	0.421	0.433	0.456	0.461	0.4623	0.346
Percentage of antibiotics for inpatients	0.529	0.522	0.514	0.523	0.522	0.514	0.4953	0.5004	0.493	0.487	0.482	0.469
DDD/100 bed-days	38.8	39	38.8	39.6	39.6	40.2	39.4	43.8	42.6	35.4	36.6	35.5
Percentage of antibiotics for outpatients	0.188	0.188333	0.183	0.194	0.198	0.198	0.171	0.224	0.189	0.2	0.175	0.192
Percentage of antibiotics for emergency patients	0.351	0.313	0.312	0.276	0.322	0.256	0.265	0.284	0.283	0.223	0.271	0.261
Antibiotic prophylaxis rates	0.63	0.626	0.609	0.639	0.599	0.635	0.542	0.556	0.512	0.547	0.366	0.338
Proper antibiotic varieties of prophylaxis	0.991	0.978	0.977	0.966	0.924	0.926	0.939	0.989	0.946	0.967	0.964	0.963
Proper medication time of prophylaxis	1	1	1	1	1	1	1	1	1	1	1	0.99
Proper medication course of prophylaxis	0.912	0.886667	0.846	0.902	0.894	0.822	0.846	0.861	0.856	0.891	0.898	0.738
