# Supplementary material for: Antibiotic prescribing practices in secondary and tertiary hospitals in Shaanxi province, western China, 2013-2015
Source: PLoS One. 2018 Dec 12;13(12):e0207229. doi: 10.1371/journal.pone.0207229 (PMC6291232; doi:10.1371/journal.pone.0207229)
Supplement: S3 File — The indicators of drug prescribing in different level of hospitals. (ZIP) [file pone.0207229.s003.zip › S3 File. Indicators of drug prescribing/Public Secondary Hospital/a.xls]

## Sheet: Sheet1
	201301	201302	201303	201304	201401	201402	201403	201404	201501	201502	201503	201504
beds	220	220	220	220	220	220	220	220	220	220	220	220
Drug income as a percentage of total income	0.4978	0.4999	0.5157	0.5088	0.4958	0.5076	0.4953	0.5	0.5175	0.5213	0.5012	0.5128
Antibiotic sales	1.15192e+06	1.09273e+06	1.05223e+06	961379	1.17418e+06	1.07199e+06	1.04417e+06	1.29737e+06	1.55328e+06	1.4664e+06	1.2669e+06	1.45628e+06
Antibiotic sales as a percentage of drug income	0.1649	0.1469	0.1424	0.1273	0.1511	0.1308	0.1312	0.1595	0.1785	0.1649	0.1505	0.1514
The number of antibiotics procured	35	35	35	35	35	35	35	35	35	35	35	35
Cost per visit	87.13	82.5	85.3	93.9	82.5	85.3	85.1	90.9	94.8	88.6	89.3	90
Percentage of injections	0.313	0.357	0.47	0.383	0.44	0.417	0.37	0.397	0.37	0.39	0.37	0.347
Percentage of essential drugs	0.605	0.614	0.59	0.588	0.594	0.573	0.555	0.555	0.522	0.57	0.642	0.549
Percentage of antibiotics for inpatients	0.41	0.318	0.383	0.463	0.61	0.586	0.64	0.687	0.735	0.668	0.67	0.657
DDD/100 bed-days	57.6	44.7	42.1	44.8	47.3	41.9	39.9	43.1	52.6	45.4	44.3	46.99
Percentage of antibiotics for outpatients	0.262	0.39	0.376	0.364	0.414	0.379	0.294	0.266	0.256	0.202	0.223	0.182
Percentage of antibiotics for emergency patients	0.252	0.264	0.258	0.265	0.36	0.349	0.312	0.383	0.385	0.379	0.34	0.341
Antibiotic prophylaxis rates	0.967	0.969	0.992	0.993	1	0.965	1	1	1	1	0.974	1
Proper antibiotic varieties of prophylaxis	1	1	1	1	1	1	1	1	1	1	0.982	0.95
Proper medication time of prophylaxis	1	1	1	1	1	0.943	1	1	1	1	1	1
Proper medication course of prophylaxis	0.707	0.459	0.405	0.362	0.7095	0.491	0.475	0.516	0.319	0.743	0.936	0.913
