# Supplementary material for: Antibiotic prescribing practices in secondary and tertiary hospitals in Shaanxi province, western China, 2013-2015
Source: PLoS One. 2018 Dec 12;13(12):e0207229. doi: 10.1371/journal.pone.0207229 (PMC6291232; doi:10.1371/journal.pone.0207229)
Supplement: S3 File — The indicators of drug prescribing in different level of hospitals. (ZIP) [file pone.0207229.s003.zip › S3 File. Indicators of drug prescribing/Public Secondary Hospital/b.xls]

## Sheet: Sheet1
	201301	201302	201303	201304	201401	201402	201403	201404	201501	201502	201503	201504
beds	100	100	100	100	100	100	100	100	100	100	100	100
Drug income as a percentage of total income	0.2642	0.2744	0.2037	0.2881	0.2486	0.2588	0.2423	0.2733	0.2765	0.3781	0.3167	0.2308
Antibiotic sales	201272	181936	187818	203150	195070	194037	194330	220920	199095	180213	215893	252474
Antibiotic sales as a percentage of drug income	0.1611	0.1521	0.1766	0.1365	0.1596	0.1431	0.1532	0.1636	0.1398	0.1498	0.2038	0.2089
The number of antibiotics procured	26	26	26	26	26	26	26	26	26	26	26	26
Cost per visit	88.56	78.93	69.2	88.78	84.35	73.36	70.1	78.7	72.5	83.45	81.44	100.9
Percentage of injections	0.5766	0.6033	0.4833	0.37	0.45	0.4533	0.53	0.3666	0.3567	0.41	0.47	0.4033
Percentage of essential drugs	0.6395	0.6453	0.779	0.8224	0.8051	0.7637	0.8213	0.8066	0.8084	0.8013	0.8095	0.8207
Percentage of antibiotics for inpatients	0.69	0.718	0.736	0.673	0.7356	0.7972	0.7469	0.5422	0.6917	0.4768	0.49	0.5096
DDD/100 bed-days	94.87	85	89	79.07	96.31	59.46	58.61	61.07	62.85	62.03	61.4	65.88
Percentage of antibiotics for outpatients	0.16	0.19	0.23	0.19	0.2	0.17	0.19	0.18	0.1733	0.18	0.17	0.21
Percentage of antibiotics for emergency patients	0.36	0.36	0.38	0.37	0.37	0.38	0.37	0.36	0.37	0.37	0.37	0.37
Antibiotic prophylaxis rates	0.7777	0.625	0.658	0.5833	0.8667	0.9571	0.92	0.9529	0.9867	0.9305	0.95	0.91
Proper antibiotic varieties of prophylaxis	0.9876	0.92	0.96	1	0.9	0.9571	0.9565	0.9765	0.92	0.94	0.9	0.9119
Proper medication time of prophylaxis	0.98	0.825	0.945	0.825	0.89375	0.872187	0.883984	0.8941	0.9333	0.9583	0.8421	0.9019
Proper medication course of prophylaxis	0.65	0.6	0.67	0.65	0.6154	0.7	0.8478	0.4706	0.652	0.6716	0.6605	0.613675
