# Supplementary material for: Antibiotic prescribing practices in secondary and tertiary hospitals in Shaanxi province, western China, 2013-2015
Source: PLoS One. 2018 Dec 12;13(12):e0207229. doi: 10.1371/journal.pone.0207229 (PMC6291232; doi:10.1371/journal.pone.0207229)
Supplement: S3 File — The indicators of drug prescribing in different level of hospitals. (ZIP) [file pone.0207229.s003.zip › S3 File. Indicators of drug prescribing/Public Secondary Hospital/c.xls]

## Sheet: Sheet1
	201301	201302	201303	201304	201401	201402	201403	201404	201501	201502	201503	201504
beds	200	200	200	200	200	200	200	200	200	200	200	200
Drug income as a percentage of total income	0.49	0.47	0.47	0.49	0.507	0.489	0.4733	0.4833	0.46	0.45	0.43	0.46
Antibiotic sales	1.11828e+06	936582	1.04436e+06	1.14872e+06	1.30073e+06	1.08994e+06	1.00508e+06	1.38224e+06	1.17495e+06	1.11608e+06	1.03068e+06	1.28181e+06
Antibiotic sales as a percentage of drug income	0.2206	0.1711	0.1788	0.168	0.1963	0.181033	0.1608	0.1802	0.1833	0.1588	0.1656	0.1681
The number of antibiotics procured	35	35	35	35	35	35	35	35	35	35	35	35
Cost per visit	97.67	96.97	113.17	127.04	117.54	119.25	107.17	102.63	104.75	97.05	93.89	99.79
Percentage of injections	0.2046	0.1778	0.1923	0.2066	0.2268	0.208567	0.1758	0.46	0.186	0.1754	0.1511	0.1598
Percentage of essential drugs				0.3556	0.3465	0.35105	0.341	0.3334	0.3262	0.3147	0.3399	0.3043
Percentage of antibiotics for inpatients	0.6261	0.56	0.5741	0.559	0.6295	0.5794	0.56	0.589633	0.6017	0.5888	0.5436	0.5792
DDD/100 bed-days	80.07	62.24	62.8	59.91	79.21	76.87	66.96	74.3467	75.56	71.03	68.37	70.6
Percentage of antibiotics for outpatients	0.2799	0.1878	0.2797	0.2959	0.321	0.3022	0.2859	0.303033	0.2596	0.2888	0.269	0.2703
Percentage of antibiotics for emergency patients	0.18975	0.17125	0.199	0.2575	0.1498	0.203	0.1758	0.1762	0.1758	0.14	0.351	0.37
Antibiotic prophylaxis rates	0.3579	0.4177	0.3907	0.4137	0.4621	0.4528	0.5973	0.504067	0.513	0.4528	0.471	0.4459
Proper antibiotic varieties of prophylaxis	0.8625	0.9425	0.430667	0.6805	0.719867		0.714		0.2915	0.7273
Proper medication time of prophylaxis	0.6666	0.6666	0.6666	0.6666	0.6666	0.6666	0.6666	0.6666	0.6666	0.6666	0.6666	0.6666
Proper medication course of prophylaxis
