# Supplementary material for: Antibiotic prescribing practices in secondary and tertiary hospitals in Shaanxi province, western China, 2013-2015
Source: PLoS One. 2018 Dec 12;13(12):e0207229. doi: 10.1371/journal.pone.0207229 (PMC6291232; doi:10.1371/journal.pone.0207229)
Supplement: S3 File — The indicators of drug prescribing in different level of hospitals. (ZIP) [file pone.0207229.s003.zip › S3 File. Indicators of drug prescribing/Public Secondary Hospital/d.xls]

## Sheet: Sheet1
	201301	201302	201303	201304	201401	201402	201403	201404	201501	201502	201503	201504
beds	100	100	100	100	100	100	100	100	100	100	100	100
Drug income as a percentage of total income	0.61	0.55	0.2866	0.58	0.58	0.566	0.59	0.386	0.66	0.603	0.62	0.426
Antibiotic sales	261099	230833	206539	370882	182225	225337	91168.3	460948	303081	332102	295026	381681
Antibiotic sales as a percentage of drug income	0.0868	0.0626	0.068	0.076	0.199	0.1121	0.1263	0.163	0.163	0.1403	0.1448	0.1448
The number of antibiotics procured	28	25	30	30	30	30	30	30	30	30	32	32
Cost per visit	66.8033	74.82	79.16	100.78	78.45	78.45	80.02	77.54	83.14	73.78	75.77	78.48
Percentage of injections	0.19	0.146667	0.146	0.146	0.2	0.22	0.12	0.123	0.126	0.146	0.176	0.11
Percentage of essential drugs	0.9	0.896667	0.77	0.81	0.81	0.81	0.8466	0.656	0.656	0.826	0.8	0.7766
Percentage of antibiotics for inpatients	0.46	0.39	0.55	0.36	0.49	0.43	0.37	0.35	0.51	0.42	0.42	0.39
DDD/100 bed-days	39	38.3	39.7	32.7	42	43	39.8	37	43	44	44	39.7
Percentage of antibiotics for outpatients	0.1325	0.24	0.1293	0.18	0.13	0.13	0.1424	0.14	0.112	0.1009	0.108	0.089
Percentage of antibiotics for emergency patients	0.12	0.13	0.103	0.15	0.14	0.14	0.12	0.16	0.143	0.105	0.089	0.0798
Antibiotic prophylaxis rates	0.51	0.2	0.27	0.12	0.1	0.05	0.02	0.24	0.423333	0.435333	0.6393
Proper antibiotic varieties of prophylaxis	0.85	0.85	0.85	0.9	0.9	0.95	0.96	0.96	0.9	0.95	0.96	0.96
Proper medication time of prophylaxis	0.6	0.9	0.9	0.9	0.9	0.95	0.95	0.98	0.9	0.95	0.95	0.98
Proper medication course of prophylaxis	0.6	0.9	0.9	0.9	0.9	0.95	0.95	0.99	0.9	0.95	0.95	0.99
