# Supplementary material for: Antibiotic prescribing practices in secondary and tertiary hospitals in Shaanxi province, western China, 2013-2015
Source: PLoS One. 2018 Dec 12;13(12):e0207229. doi: 10.1371/journal.pone.0207229 (PMC6291232; doi:10.1371/journal.pone.0207229)
Supplement: S3 File — The indicators of drug prescribing in different level of hospitals. (ZIP) [file pone.0207229.s003.zip › S3 File. Indicators of drug prescribing/Public Secondary Hospital/e.xls]

## Sheet: Sheet1
	201301	201302	201303	201304	201401	201402	201403	201404	201501	201502	201503	201504
beds	305	305	305	305	305	305	305	305	305	305	305	305
Drug income as a percentage of total income	0.4154	0.4304	0.4312	0.402	0.4425	0.4031	0.437333	0.428873	0.499472	0.457867	0.427441	0.431367
Antibiotic sales	625553	512659	507260	420755	712400	586961	319303	653819	575530	500501	456124	454188
Antibiotic sales as a percentage of drug income	0.1383	0.0998	0.1087	0.0768	0.142	0.109167	0.0610333	0.1066	0.158	0.0864767	0.0939716	0.0814
The number of antibiotics procured	35	32	32	32	31	31	33	33	31	31	31	31
Cost per visit	132.61	99.35	143.36	112.8	129.837	125.47	178.983	100.59	197.313	182.497	201.89	208.567
Percentage of injections	0.1999	0.2801	0.2144	0.22	0.2499	0.1476	0.243967	0.266933	0.248633	0.2149	0.2063	0.22
Percentage of essential drugs	0.5416	0.4808	0.5595	0.4902	0.6546	0.5417	0.531333	0.5361	0.4566	0.496633	0.5593	0.490267
Percentage of antibiotics for inpatients	0.4776	0.4013	0.3629	0.4391	0.358	0.3379	0.3204	0.3077	0.3567	0.3455	0.3256	0.319742
DDD/100 bed-days	46.95	33.28	34.49	40.45	52.03	59.4212	36.35	48.59	37.81	38.91	24.51	27.07
Percentage of antibiotics for outpatients	0.2722	0.2419	0.2772	0.2441	0.2441	0.2458	0.3355	0.33	0.3628	0.3225	0.2419	0.3322
Percentage of antibiotics for emergency patients	0.4119	0.443	0.3996	0.412	0.412	0.375	0.5084	0.5473	0.5867	0.4962	0.3265	0.432
Antibiotic prophylaxis rates	0.5385	0.2941	0.2314	0.2	0.266	0.6154	0.2667	0.4285		0.2	0.47	0.6
Proper antibiotic varieties of prophylaxis	0.719867	0.6	0.7536	0.806	0.8061	0.6154		0.62		0.667	0.5	0.125
Proper medication time of prophylaxis	0.8941	0.9089	0.95	0.96	0.86	0.9231	0.69	0.2222	0.95	0.94	0.69	0.8
Proper medication course of prophylaxis	0.9231	0.6	0.6636	1		0.8462	0.8572	0.4444	0.75	0.43	0.25	0.775
