# Supplementary material for: Antibiotic prescribing practices in secondary and tertiary hospitals in Shaanxi province, western China, 2013-2015
Source: PLoS One. 2018 Dec 12;13(12):e0207229. doi: 10.1371/journal.pone.0207229 (PMC6291232; doi:10.1371/journal.pone.0207229)
Supplement: S3 File — The indicators of drug prescribing in different level of hospitals. (ZIP) [file pone.0207229.s003.zip › S3 File. Indicators of drug prescribing/Public Secondary Hospital/f.xls]

## Sheet: Sheet1
	201301	201302	201303	201304	201401	201402	201403	201404	201501	201502	201503	201504
beds	145	145	145	145	145	145	145	145	145	145	145	145
Drug income as a percentage of total income	0.4875	0.4536	0.5099	0.3105	0.5252	0.5165	0.3544	0.5338	0.4265	0.4397	0.433	0.3243
Antibiotic sales	417700	250100	184100	269000	425900	296900	218600	402800	386600	316200	164300	325500
Antibiotic sales as a percentage of drug income	0.252	0.1734	0.1157	0.1519	0.2037	0.1641	0.1434	0.1762	0.1761	0.1587	0.0674	0.1482
The number of antibiotics procured	25	23	23	23	25	23	23	23	23	17	15	15
Cost per visit	108	111.5	97.6	102.6	104.6	122.2	118.4	134.4	139.8	122	129.3	128.4
Percentage of injections	0.413	0.327	0.416	0.443	0.443	0.403	0.397	0.35	0.373	0.333	0.376	0.326
Percentage of essential drugs	0.546	0.453	0.515	0.649	0.672	0.691	0.625	0.664	0.66	0.66	0.591	0.581
Percentage of antibiotics for inpatients	0.4738	0.3073	0.3084	0.3799	0.4753	0.3757	0.3197	0.4037	0.56	0.5333	0.319	0.4651
DDD/100 bed-days	37.45	21.05	19.99	23.24	35.98	25.36	20.77	31.29	37.35	27.9	23.1	23.1
Percentage of antibiotics for outpatients	0.2267	0.1767	0.247	0.2326	0.267	0.177	0.257	0.203	0.167	0.203	0.16	0.1667
Percentage of antibiotics for emergency patients	0.3753	0.3117	0.322	0.3633	0.392	0.3705	0.3683	0.386	0.347	0.229	0.193	0.19
Antibiotic prophylaxis rates	0.435333	0.5	0.25	0.556	0.7272	1	0.25	0.58	0.278	0.25	0.143	0.5
Proper antibiotic varieties of prophylaxis	0.2915	0.333	0.25	0.5	0.69	0.8	0.7273	0.7273	0.8	0.85	0.714	0.45
Proper medication time of prophylaxis	0.611	0.333	0.5	1	0.25	0.667	0.572333	0.8	0.89	0.92	0.857	0.8
Proper medication course of prophylaxis	0.394333	0.333	0.25	0.6	0.125	0.333	0.3345	0.5455	0.78	0.67	0.572	0.68
