# Supplementary material for: Antibiotic prescribing practices in secondary and tertiary hospitals in Shaanxi province, western China, 2013-2015
Source: PLoS One. 2018 Dec 12;13(12):e0207229. doi: 10.1371/journal.pone.0207229 (PMC6291232; doi:10.1371/journal.pone.0207229)
Supplement: S3 File — The indicators of drug prescribing in different level of hospitals. (ZIP) [file pone.0207229.s003.zip › S3 File. Indicators of drug prescribing/Public Secondary Hospital/g.xls]

## Sheet: Sheet1
	201301	201302	201303	201304	201401	201402	201403	201404	201501	201502	201503	201504
beds	100	100	100	100	100	100	100	100	100	100	100	100
Drug income as a percentage of total income	0.7	0.391	0.13	0.368	0.3357	0.4114	0.45	0.253	0.5956	0.492	0.4216	0.1803
Antibiotic sales	81225.7	78989.5	70963.3	102703	79894	82863.3	55131.3	98062.3	119000	97941.4	91045	137858
Antibiotic sales as a percentage of drug income	0.055	0.051	0.048	0.043	0.122	0.0689	0.075	0.096	0.0965	0.078	0.0838	0.0951
The number of antibiotics procured	29	30	29	27	28	29	26	34	33	33	26	35
Cost per visit	50.1	49.8	51	56	65.8	62.21	69	66.8	86.5	72.7	74.1	55.2
Percentage of injections	0.053	0.046	0.042	0.037	0.025	0.112	0.079	0.116	0.068	0.025	0.056	0.073
Percentage of essential drugs	0.585	0.604	0.614	0.701	0.572	0.6521	0.696	0.639	0.48	0.467	0.543	0.471
Percentage of antibiotics for inpatients	0.397	0.52	0.564	0.46	0.699	0.437	0.5306	0.424	0.514	0.475	0.429	0.373
DDD/100 bed-days	62.2	44.4	51.7	31.2	48.5	37.9	45.8	45	37.8	39.6	64.6	45.1
Percentage of antibiotics for outpatients	0.161	0.186	0.198	0.154	0.151	0.152	0.152	0.198	0.19	0.1716	0.179	0.2
Percentage of antibiotics for emergency patients	0.19	0.346	0.289	0.26	0.332	0.283	0.357	0.424	0.347	0.355	0.344	0.384
Antibiotic prophylaxis rates	0.75	0.75	0.75	0.75	0.75	0.75	0.75	0.75	0.88	0.9	0.79	0.846
Proper antibiotic varieties of prophylaxis	0.95	0.95	0.8	0.75	0.7	0.75	0.8	0.75	0.78	0.8	0.6	0.65
Proper medication time of prophylaxis	0.67	0.67	0.67	0.67	0.67	0.67	0.67	0.67	0.67	0.67	0.67	0.67
Proper medication course of prophylaxis	0.38	0.43	0.45	0.67	0.29	0.67	0.43	0.82	0.65	0.79	0.53	0.75
