# Supplementary material for: Antibiotic prescribing practices in secondary and tertiary hospitals in Shaanxi province, western China, 2013-2015
Source: PLoS One. 2018 Dec 12;13(12):e0207229. doi: 10.1371/journal.pone.0207229 (PMC6291232; doi:10.1371/journal.pone.0207229)
Supplement: S3 File — The indicators of drug prescribing in different level of hospitals. (ZIP) [file pone.0207229.s003.zip › S3 File. Indicators of drug prescribing/Public Tertiary Hospital/A.xls]

## Sheet: Sheet1
	201301	201302	201303	201304	201401	201402	201403	201404	201501	201502	201503	201504
beds	1000	1000	1000	1000	1000	1000	1000	1000	1000	1000	1000	1000
Drug income as a percentage of total income	0.465	0.4688	0.470567	0.4779	0.4735	0.4729	0.4786	0.4773	0.4737	0.4737	0.4726	0.469071
Antibiotic sales	1.10508e+07	8.4082e+06	1.06829e+07	1.25896e+07	1.23768e+07	11369079	1.14725e+07	1.35456e+07	1.0059e+07	1.05799e+07	1.00665e+07	1.20254e+07
Antibiotic sales as a percentage of drug income	0.1939	0.1544	0.193139	0.231117	0.22721	0.182115	0.197275	0.189	0.187	0.145504	0.152422	0.169547
The number of antibiotics procured	50	50	50	50	50	50	50	50	50	50	50	50
Cost per visit	147.47	139.57	143.113	142.3	183.76	147.77	165.02	110.59	138.62	145.25	120.44	116.297
Percentage of injections	0.1266	0.0953333	0.107311	0.1	0.06	0.1066	0.04	0.1096	0.0776	0.09	0.0911	0.0523
Percentage of essential drugs	0.3328	0.2895	0.3252	0.3533	0.3973	0.3826	0.3017	0.3163	0.3134	0.3081	0.3201	0.312867
Percentage of antibiotics for inpatients	0.574	0.5933	0.586867	0.5933	0.6024	0.5928	0.5933	0.5933	0.589	0.5762	0.583	0.5752
DDD/100 bed-days	62.32	57.68	58.4767	55.43	53.23	50.37	50.42	52.13	50.76	51.76	50.43	55.66
Percentage of antibiotics for outpatients	0.1578	0.1473	0.151633	0.1498	0.1691	0.1531	0.1365	0.1608	0.1557	0.1586	0.1527	0.1116
Percentage of antibiotics for emergency patients	0.3027	0.2977	0.311567	0.3343	0.3166	0.2657	0.2343	0.2602	0.2658	0.2748	0.2644	0.2284
Antibiotic prophylaxis rates	0.32	0.32	0.323333	0.33	0.29	0.24	0.23	0.22	0.21	0.22	0.2	0.2
Proper antibiotic varieties of prophylaxis	1	1	1	1	1	1	1	1	1	1	1	1
Proper medication time of prophylaxis	1	1	1	1	1	1	1	1	1	1	1	1
Proper medication course of prophylaxis	0.92	0.91	0.916667	0.92	0.93	0.98	0.98	0.97	0.97	0.98	0.97	0.96
